# Supplementary material for: Extracellular vesicles of U937 macrophage cell line infected with DENV-2 induce activation in endothelial cells EA.hy926
Source: PLoS One. 2020 Jan 7;15(1):e0227030. doi: 10.1371/journal.pone.0227030 (PMC6946137; doi:10.1371/journal.pone.0227030)
Supplement: S1 Table — (XLSX) [file pone.0227030.s005.xlsx]

## Sheet: Hoja1
SPEARMAN'S CORRELATION COEFICIENT
TEER
Condition 1	Condition 2	VALUE r	Interpretation	p VALUE (two taled)	SIGNIFICANT CORRELATION (alpha=0.05)
NEC	IC	0.6669	Moderate Positive Correlation	0.2667	No
	Evs(+)UV	1	Very Strong Positive correlation	0.0167	Yes
Evs(+)UV	Evs(4G2)	0.6	Moderate Positive Correlation	0.35	No
	Evs(-)	0.6	Moderate Positive Correlation	0.35	No
IC	P(+)	0.8208	Strong Positive Correlation	0.1333	No
	Evs(4G2)	0.9747	Very Strong Positive Correlation	0.0333	No
P(-)	P(+)	0.7	Strong Positive Correlation	0.2333	No
	Evs(-)	1	Very Strong Positive correlation	0.0167	Yes
Evs(4G2)	Evs(-)	1	Very Strong Positive correlation	0.0167	Yes
	P(+)	0.7	Strong Positive Correlation	0.2333	No
	PERMEABILITY
	Condition	VALUE r	Interpretation	p VALUE (two taled)	SIGNIFICANT CORRELATION (alpha=0.05)
	NEC	-0.6	Moderate Negative Correlation	0.35	No
	IC	-0.9747	Very Strong Negative Correlation	0.0333	Yes
	EVs(+)UV	-0.6	Moderate Negative Correlation	0.35	No
	P(-)	-1	Very Strong Negative Correlation	0.0167	Yes
	P(+)	-1	Very Strong Negative Correlation	0.0167	Yes
	EVs(-)	-1	Very Strong Negative Correlation	0.0167	Yes
	Evs(+) 4G2	-1	Very Strong Negative Correlation	0.0167	Yes
