# Supplementary material for: Extracellular vesicles of U937 macrophage cell line infected with DENV-2 induce activation in endothelial cells EA.hy926
Source: PLoS One. 2020 Jan 7;15(1):e0227030. doi: 10.1371/journal.pone.0227030 (PMC6946137; doi:10.1371/journal.pone.0227030)
Supplement: S2 Table — (XLSX) [file pone.0227030.s006.xlsx]

## Sheet: P+ Condition
Table S1. Regulatory network of miR-targets detected in vesicles of infected U 937 cells (P (+))
Gene name	Entrez Gene ID)	NCBI gene description
Targets genes regulated by hsa-miR-181a-5p
ABCG2	9429	ATP binding cassette subfamily G member 2 (Junior blood group)
ACAN	176	aggrecan
ACOT12	134526	acyl-CoA thioesterase 12
ACYP1	97	acylphosphatase 1
ADAM17	6868	ADAM metallopeptidase domain 17
ADRBK1	156
AFF4	27125	AF4/FMR2 family member 4
AFTPH	54812	aftiphilin
AHR	196	aryl hydrocarbon receptor
AKAP12	9590	A-kinase anchoring protein 12
ALDH9A1	223	aldehyde dehydrogenase 9 family member A1
AMMECR1	9949	Alport syndrome, mental retardation, midface hypoplasia and elliptocytosis chromosomal region gene 1
ANKRD1	27063	ankyrin repeat domain 1
ANKRD13C	81573	ankyrin repeat domain 13C
AP1M1	8907	adaptor related protein complex 1 subunit mu 1
AP3M2	10947	adaptor related protein complex 3 subunit mu 2
AP5M1	55745	adaptor related protein complex 5 subunit mu 1
APOL6	80830	apolipoprotein L6
ARF6	382	ADP ribosylation factor 6
ARHGAP12	94134	Rho GTPase activating protein 12
ARRB2	409	arrestin beta 2
ARRDC3	57561	arrestin domain containing 3
ARSJ	79642	arylsulfatase family member J
ASB1	51665	ankyrin repeat and SOCS box containing 1
ATF7IP2	80063	activating transcription factor 7 interacting protein 2
ATG10	83734	autophagy related 10
ATG2B	55102	autophagy related 2B
ATG5	9474	autophagy related 5
ATM	472	ATM serine/threonine kinase
ATP2B1	490	ATPase plasma membrane Ca2+ transporting 1
ATP6V0E1	8992	ATPase H+ transporting V0 subunit e1
ATP8A1	10396	ATPase phospholipid transporting 8A1
ATP8B1	5205	ATPase phospholipid transporting 8B1
ATXN7	6314	ataxin 7
BAG2	9532	ataxin 7
BAZ2A	11176	BCL2 associated athanogene 2
BCL2	596	bromodomain adjacent to zinc finger domain 2A
BCL2L11	10018	BCL2 apoptosis regulator
BLOC1S2	282991	BCL2 like 11
BMP3	651	biogenesis of lysosomal organelles complex 1 subunit 2
BMPR2	659	bone morphogenetic protein 3
BPGM	669	bone morphogenetic protein receptor type 2
BRCA1	672	bisphosphoglycerate mutase
BRMS1L	84312	BRCA1 DNA repair associated
BTBD3	22903	BRMS1 like transcriptional repressor
C11orf30	56946	BTB domain containing 3
C12orf29	91298	chromosome 12 open reading frame 29
C1orf109	54955	chromosome 1 open reading frame 109
C1QTNF9	338872	C1q and TNF related 9
C2orf69	205327	chromosome 2 open reading frame 69
C8A	731	complement C8 alpha chain
CAPRIN2	65981	caprin family member 2
CARM1	10498	coactivator associated arginine methyltransferase 1
CBX4	8535	chromobox 4
CCDC6	8030	coiled-coil domain containing 6
CCDC88C	440193	coiled-coil domain containing 88C
CCL22	6367	C-C motif chemokine ligand 22
CCNG1	900	cyclin G1
CCNK	8812	cyclin K
CD4	920	CD4 molecule
CD46	4179	CD46 molecule
CDH13	1012	cadherin 13
CDKN1B	1027	cyclin dependent kinase inhibitor 1B
CDX2	1045	caudal type homeobox 2
CENPO	79172	centromere protein O
CFI	3426	complement factor I
CHCHD7	79145	coiled-coil-helix-coiled-coil-helix domain containing 7
CHD9	80205	chromodomain helicase DNA binding protein 9
CHL1	10752	cell adhesion molecule L1 like
CHMP2B	25978	charged multivesicular body protein 2B
CHRFAM7A	89832	CHRNA7 (exons 5-10) and FAM7A (exons A-E) fusion
CLCC1	23155	chloride channel CLIC like 1
CLUAP1	23059	clusterin associated protein 1
COL16A1	1307	collagen type XVI alpha 1 chain
COL27A1	85301	collagen type XXVII alpha 1 chain
COPS2	9318	COP9 signalosome subunit 2
CPEB4	80315	cytoplasmic polyadenylation element binding protein 4
CPOX	1371	coproporphyrinogen oxidase
CSNK1A1	1452	casein kinase 1 alpha 1
CST5	1473	cystatin D
CUL5	8065	cullin 5
DAZAP2	9802	DAZ associated protein 2
DCAF4	26094	DDB1 and CUL4 associated factor 4
DCST1	149095	DC-STAMP domain containing 1
DDIT4	54541	DNA damage inducible transcript 4
DDX27	55661	DEAD-box helicase 27
DDX3X	1654	DEAD-box helicase 3 X-linked
DDX52	11056	DExD-box helicase 52
DGS2	8026	DExD-box helicase 52
DNAJC7	7266	DnaJ heat shock protein family (Hsp40) member C7
DRAM1	55332	DNA damage regulated autophagy modulator 1
DSCR8	84677
DUSP5	1847	dual specificity phosphatase 5
DUSP6	1848	dual specificity phosphatase 6
DYNC1LI2	1783	dynein cytoplasmic 1 light intermediate chain 2
E2F5	1875	E2F transcription factor 5
EED	8726	embryonic ectoderm development
EFCAB14	9813	EF-hand calcium binding domain 14
ELK4	2005	ETS transcription factor ELK4
ELMSAN1	91748	ELM2 and Myb/SANT domain containing 1
EN2	2020	engrailed homeobox 2
ENAH	55740	ENAH actin regulator
EPHA5	2044	EPH receptor A5
EPS15	2060	epidermal growth factor receptor pathway substrate 15
EPS8	2059	epidermal growth factor receptor pathway substrate 8
EREG	2069	epiregulin
ETS1	2113	ETS proto-oncogene 1, transcription factor
EYA4	2070	EYA transcriptional coactivator and phosphatase 4
FAM13A	10144	family with sequence similarity 13 member A
FAM160A2	84067	family with sequence similarity 160 member A2
FAM192A	80011	family with sequence similarity 192 member A
FAM222B	55731	family with sequence similarity 222 member B
FAM3C	10447	family with sequence similarity 3 member C
FAM47B	170062	family with sequence similarity 47 member B
FAM58A	92002
FAM73B	84895
FAM96A	84191
FAT1	2195	FAT atypical cadherin 1
FBXO11	80204	F-box protein 11
FBXO28	23219	F-box protein 28
FBXO33	254170	F-box protein 33
FBXO34	55030	F-box protein 34
FKBP10	60681	FKBP prolyl isomerase 10
FKBP14	55033	FKBP prolyl isomerase 14
FKBP1A	2280	FKBP prolyl isomerase 1A
FKBP1C	642489
FKBP7	51661	FKBP prolyl isomerase 7
FNDC3B	64778	fibronectin type III domain containing 3B
FOS	2353	Fos proto-oncogene, AP-1 transcription factor subunit
FOXL1	2300	forkhead box L1
FRA10AC1	118924	FRA10A associated CGG repeat 1
FSD1L	83856	fibronectin type III and SPRY domain containing 1 like
FSIP1	161835	fibrous sheath interacting protein 1
FXYD6	53826	FXYD domain containing ion transport regulator 6
G3BP2	9908	G3BP stress granule assembly factor 2
GADD45G	10912	growth arrest and DNA damage inducible gamma
GANAB	23193	glucosidase II alpha subunit
GATA6	2627	GATA binding protein 6
GATAD2B	57459	GATA zinc finger domain containing 2B
GCNT1	2650	glucosaminyl (N-acetyl) transferase 1
GIGYF1	64599	GRB10 interacting GYF protein 1
GJB7	375519	gap junction protein beta 7
GK5	256356	glycerol kinase 5
GNAI3	2773	G protein subunit alpha i3
GNS	2799	glucosamine (N-acetyl)-6-sulfatase
GOLGA1	2800	golgin A1
GOLGA8A	23015	golgin A8 family member A
GOT1	2805	glutamic-oxaloacetic transaminase 1
GPR137B	7107	G protein-coupled receptor 137B
GPR78	27201	G protein-coupled receptor 78
GPR83	10888	G protein-coupled receptor 83
GPRIN3	285513	GPRIN family member 3
GSKIP	51527	GSK3B interacting protein
GSTM2	2946	glutathione S-transferase mu 2
GTPBP3	84705	GTP binding protein 3, mitochondrial
H1F0	3005	H1 histone family member 0
H2AFY	9555	H2A histone family member Y
H3F3B	3021	H3 histone family member 3B
HDAC6	10013	histone deacetylase 6
HECW2	57520	HECT, C2 and WW domain containing E3 ubiquitin protein ligase 2
HEPHL1	341208	hephaestin like 1
HERC3	8916	HECT and RLD domain containing E3 ubiquitin protein ligase 3
HEY2	23493	hes related family bHLH transcription factor with YRPW motif 2
HFM1	164045	helicase for meiosis 1
HIGD2A	192286	HIG1 hypoxia inducible domain family member 2A
HIPK2	28996	homeodomain interacting protein kinase 2
HIST1H3D	8351	histone cluster 1 H3 family member d
HMGA2	8091	high mobility group AT-hook 2
HMGB2	3148	high mobility group box 2
HNRNPAB	3182	heterogeneous nuclear ribonucleoprotein A/B
HOOK3	84376	hook microtubule tethering protein 3
HRAS	3265	HRas proto-oncogene, GTPase
HSD17B3	3293	hydroxysteroid 17-beta dehydrogenase 3
HSP90B1	7184	heat shock protein 90 beta family member 1
HSPA13	6782	heat shock protein family A (Hsp70) member 13
HSPA1B	3304	heat shock protein family A (Hsp70) member 1B
HUWE1	10075	HECT, UBA and WWE domain containing E3 ubiquitin protein ligase 1
ID4	3400	inhibitor of DNA binding 4, HLH protein
IDS	3423	iduronate 2-sulfatase
IFNG	3458	interferon gamma
IL1A	3552	interleukin 1 alpha
INCENP	3619	inner centromere protein
INO80D	54891	INO80 complex subunit D
IPO5	3843	importin 5
IQCG	84223	IQ motif containing G
IRAK1BP1	134728	interleukin 1 receptor associated kinase 1 binding protein 1
KAT2B	8850	lysine acetyltransferase 2B
KBTBD3	143879	kelch repeat and BTB domain containing 3
KCTD2	23510	potassium channel tetramerization domain containing 2
KCTD3	51133	potassium channel tetramerization domain containing 3
KDM5A	5927	lysine demethylase 5A
KIAA0100	9703	KIAA0100
KIAA0101	9768
KIAA0195	9772
KIAA0196	9897
KIAA1462	57608
KIAA1551	55196
KIF2C	11004	kinesin family member 2C
KIF3B	9371	kinesin family member 3B
KLF6	1316	Kruppel like factor 6
KLHDC5	57542
KLHL24	54800	kelch like family member 24
KLRC4	8302	killer cell lectin like receptor C4
KMT2E	55904	lysine methyltransferase 2E
KPNA1	3836	karyopherin subunit alpha 1
KRAS	3845	KRAS proto-oncogene, GTPase
KRBOX4	55634	KRAB box domain containing 4
LAMA3	3909	laminin subunit alpha 3
LAPTM4B	55353	lysosomal protein transmembrane 4 beta
LBR	3930	lamin B receptor
LCLAT1	253558	lysocardiolipin acyltransferase 1
LFNG	3955	LFNG O-fucosylpeptide 3-beta-N-acetylglucosaminyltransferase
LGALSL	29094	galectin like
LONRF1	91694	LON peptidase N-terminal domain and ring finger 1
LPCAT1	79888	lysophosphatidylcholine acyltransferase 1
LPGAT1	9926	lysophosphatidylglycerol acyltransferase 1
LRRC17	10234	leucine rich repeat containing 17
LRRC8D	55144	leucine rich repeat containing 8 VRAC subunit D
LRRN3	54674	leucine rich repeat neuronal 3
LYSMD3	116068	LysM domain containing 3
MADD	8567	MAP kinase activating death domain
MAN1A2	10905	mannosidase alpha class 1A member 2
MAP2K1	5604	mitogen-activated protein kinase kinase 1
MAP3K10	4294	mitogen-activated protein kinase kinase kinase 10
MAP3K3	4215	mitogen-activated protein kinase kinase kinase 3
MAP4K4	9448	mitogen-activated protein kinase kinase kinase kinase 4
MAPK1IP1L	93487	mitogen-activated protein kinase 1 interacting protein 1 like
MAZ	4150	MYC associated zinc finger protein
MCL1	4170	MCL1 apoptosis regulator, BCL2 family member
METAP1	23173	methionyl aminopeptidase 1
MGAT5	4249	alpha-1,6-mannosylglycoprotein 6-beta-N-acetylglucosaminyltransferase
MMP14	4323	matrix metallopeptidase 14
MOB1A	55233	MOB kinase activator 1A
MOB1B	92597	MOB kinase activator 1B
MOB3B	79817	MOB kinase activator 3B
MOSPD1	56180	motile sperm domain containing 1
MPP5	64398	membrane palmitoylated protein 5
MRPL34	64981	mitochondrial ribosomal protein L34
MRPS14	63931	mitochondrial ribosomal protein S14
MTMR12	54545	myotubularin related protein 12
MTMR3	8897	myotubularin related protein 3
MTUS1	57509	microtubule associated scaffold protein 1
MTX3	345778	metaxin 3
NAA50	80218	N(alpha)-acetyltransferase 50, NatE catalytic subunit
NCAPG	64151	non-SMC condensin I complex subunit G
NCOA3	8202	nuclear receptor coactivator 3
NCOA7	135112	nuclear receptor coactivator 7
ND2	4536
NFYB	4801	nuclear transcription factor Y subunit beta
NHLRC3	387921	NHL repeat containing 3
NIN	51199	ninein
NKX3-2	579	NK3 homeobox 2
NLK	51701	nemo like kinase
NMRK2	27231	nicotinamide riboside kinase 2
NMT2	9397	N-myristoyltransferase 2
NOL4	8715	nucleolar protein 4
NOTCH1	4851	notch receptor 1
NOTCH2	4853	notch receptor 2
NPM3	10360	nucleophosmin/nucleoplasmin 3
NR6A1	2649	nuclear receptor subfamily 6 group A member 1
NRP1	8829	neuropilin 1
NUDT12	83594	nudix hydrolase 12
NUPL1	9818	OCA2 melanosomal transmembrane protein
OCA2	4948	OCA2 melanosomal transmembrane protein
OFCC1	266553
OR11A1	26531	olfactory receptor family 11 subfamily A member 1
OSBPL3	26031	oxysterol binding protein like 3
OTUD1	220213	OTU deubiquitinase 1
OTX2	5015	orthodenticle homeobox 2
PABPC1	26986	poly(A) binding protein cytoplasmic 1
PAPD5	64282
PBRM1	55193	polybromo 1
PBX3	5090	PBX homeobox 3
PCDHA1	56147	protocadherin alpha 1
PCDHA10	56139	protocadherin alpha 10
PCDHA11	56138	protocadherin alpha 11
PCDHA12	56137	protocadherin alpha 12
PCDHA13	56136	protocadherin alpha 13
PCDHA2	56146	protocadherin alpha 2
PCDHA3	56145	protocadherin alpha 3
PCDHA4	56144	protocadherin alpha 4
PCDHA5	56143	protocadherin alpha 5
PCDHA6	56142	protocadherin alpha 6
PCDHA7	56141	protocadherin alpha 7
PCDHA8	56140	protocadherin alpha 8
PCDHAC1	56135	protocadherin alpha subfamily C, 1
PCDHAC2	56134	protocadherin alpha subfamily C, 2
PCDHB6	56130	protocadherin beta 6
PCDHB8	56128	protocadherin beta 8
PDAP1	11333	PDGFA associated protein 1
PDGFRA	5156	platelet derived growth factor receptor alpha
PDIA6	10130	protein disulfide isomerase family A member 6
PDK3	5165	pyruvate dehydrogenase kinase 3
PEBP1	5037	phosphatidylethanolamine binding protein 1
PER2	8864	period circadian regulator 2
PFKFB2	5208	6-phosphofructo-2-kinase/fructose-2,6-biphosphatase 2
PGAP1	80055	post-GPI attachment to proteins 1
PGD	5226	phosphogluconate dehydrogenase
PGR	5241	progesterone receptor
PHACTR2	9749	phosphatase and actin regulator 2
PHACTR4	65979	phosphatase and actin regulator 4
PHC3	80012	polyhomeotic homolog 3
PHLDA1	22822	pleckstrin homology like domain family A member 1
PHOX2A	401	paired like homeobox 2A
PHOX2B	8929	paired like homeobox 2B
PHPT1	29085	phosphohistidine phosphatase 1
PITPNB	23760	phosphatidylinositol transfer protein beta
PLA2G4C	8605	phospholipase A2 group IVC
PLAG1	5324	PLAG1 zinc finger
PLCL2	23228	phospholipase C like 2
PLXDC2	84898	phospholipase C like 2
PMAIP1	5366	plexin domain containing 2
PNKD	25953	phorbol-12-myristate-13-acetate-induced protein 1
PNRC2	55629	PNKD metallo-beta-lactamase domain containing
PPAP2B	8613	proline rich nuclear receptor coactivator 2
PPP1R9A	55607	protein phosphatase 1 regulatory subunit 9A
PPP2R5E	5529	protein phosphatase 2 regulatory subunit B'epsilon
PPP3CA	5530	protein phosphatase 3 catalytic subunit alpha
PRAP1	118471	proline rich acidic protein 1
PRDX3	10935	peroxiredoxin 3
PRKCD	5580	protein kinase C delta
PRLR	5618	prolactin receptor
PROSC	11212
PROX1	5629	prospero homeobox 1
PRR4	11272	proline rich protein HaeIII subfamily 1/proline rich 4
PRRC2B	84726	proline rich coiled-coil 2B
PRRC2C	23215	proline rich coiled-coil 2C
PTBP3	9991	polypyrimidine tract binding protein 3
PTGS2	5743	prostaglandin-endoperoxide synthase 2
PTPDC1	138639	protein tyrosine phosphatase domain containing 1
PTPLAD1	51495
PTPN11	5781	protein tyrosine phosphatase non-receptor type 11
PTPN22	26191	protein tyrosine phosphatase non-receptor type 22
PTPRZ1	5803	protein tyrosine phosphatase receptor type Z1
PUM1	9698	pumilio RNA binding family member 1
PURB	5814	purine rich element binding protein B
RAB2B	84932	RAB2B, member RAS oncogene family
RALA	5898	RAS like proto-oncogene A
RAN	5901	RAN, member RAS oncogene family
RAP1B	5908	RAP1B, member of RAS oncogene family
RASSF6	166824	Ras association domain family member 6
RBM25	58517	RNA binding motif protein 25
RCOR1	23186	REST corepressor 1
RGS16	6004	regulator of G protein signaling 16
RGS5	8490	regulator of G protein signaling 5
RHOG	391	ras homolog family member G
RLF	6018	rearranged L-myc fusion
RLIM	51132	ring finger protein, LIM domain interacting
RNF187	149603	ring finger protein 187
RNF2	6045	ring finger protein 2
RNF34	80196	ring finger protein 34
RNF6	6049	ring finger protein 6
RNMT	8731	RNA guanine-7 methyltransferase
ROPN1L	83853	rhophilin associated tail protein 1 like
RP2	6102	RP2 activator of ARL3 GTPase
RPL14	9045	ribosomal protein L14
RPS6KA3	6197	ribosomal protein S6 kinase A3
RPS8	6202	ribosomal protein S8
RSBN1L	222194	round spermatid basic protein 1 like
RSF1	51773	remodeling and spacing factor 1
RTEL1-TNFRSF6B	100533107
S100A1	6271	S100 calcium binding protein A1
SASH1	23328	SAM and SH3 domain containing 1
SCAMP2	10066	secretory carrier membrane protein 2
SCD	6319	stearoyl-CoA desaturase
SCN8A	6334	sodium voltage-gated channel alpha subunit 8
SEPT2	4735	septin 2
SH3BGRL	6451	SH3 domain binding glutamate rich protein like
SHOC2	8036	SHOC2 leucine rich repeat scaffold protein
SIK2	23235	salt inducible kinase 2
SIPA1L1	26037	signal induced proliferation associated 1 like 1
SIRT1	23411	sirtuin 1
SIX6	4990	SIX homeobox 6
SLC10A7	84068	solute carrier family 10 member 7
SLC19A2	10560	solute carrier family 19 member 2
SLC25A25	114789	solute carrier family 25 member 25
SLC25A37	51312	solute carrier family 25 member 37
SLC35B4	84912	solute carrier family 35 member B4
SLC35G2	80723	solute carrier family 35 member G2
SLC35G3	146861	solute carrier family 35 member G3
SLC37A3	84255	solute carrier family 37 member 3
SLC38A2	54407	solute carrier family 38 member 2
SLC7A1	6541	solute carrier family 7 member 1
SLC7A11	23657	solute carrier family 7 member 11
SLCO2A1	6578	solute carrier organic anion transporter family member 2A1
SMAD2	4087	SMAD family member 2
SMCHD1	23347	structural maintenance of chromosomes flexible hinge domain containing 1
SMCR8	140775	SMCR8-C9orf72 complex subunit
SMG1	23049	SMG1 nonsense mediated mRNA decay associated PI3K related kinase
SNAI2	6591	snail family transcriptional repressor 2
SOGA2	23255
SORT1	6272	sortilin 1
SOX5	6660	SRY-box 5
SPIRE1	56907	spire type actin nucleation factor 1
SPRY2	10253	sprouty RTK signaling antagonist 2
SPTLC3	55304	serine palmitoyltransferase long chain base subunit 3
SRGAP1	57522	SLIT-ROBO Rho GTPase activating protein 1
SRGN	5552	serglycin
SRPK2	6733	SRSF protein kinase 2
SRSF7	6432	serine and arginine rich splicing factor 7
SSX2IP	117178	SSX family member 2 interacting protein
STAG1	10274	stromal antigen 1
STAG2	10735	stromal antigen 2
STAT3	6774	signal transducer and activator of transcription 3
STX2	2054	syntaxin 2
SUV39H2	79723	suppressor of variegation 3-9 homolog 2
TAAR6	319100	trace amine associated receptor 6
TAB2	23118	TGF-beta activated kinase 1 (MAP3K7) binding protein 2
TAB3	257397	TGF-beta activated kinase 1 (MAP3K7) binding protein 3
TAF15	8148	TATA-box binding protein associated factor 15
TAF2	6873	TATA-box binding protein associated factor 2
TBC1D7	51256	TBC1 domain family member 7
TBL1XR1	79718	transducin beta like 1 X-linked receptor 1
TBX4	9496	T-box 4
TCF21	6943	transcription factor 21
TEAD4	7004	TEA domain transcription factor 4
TEF	7008	TEF transcription factor, PAR bZIP family member
TERT	7015	telomerase reverse transcriptase
TFRC	7037	transferrin receptor
TGFBR1	7046	transforming growth factor beta receptor 1
TGFBR3	7049	transforming growth factor beta receptor 3
TGFBRAP1	9392	transforming growth factor beta receptor associated protein 1
TGIF2	60436	TGFB induced factor homeobox 2
TIAL1	7073	TIA1 cytotoxic granule associated RNA binding protein like 1
TIMP1	7076	TIMP metallopeptidase inhibitor 1
TLDC1	57707
TM9SF3	56889	transmembrane 9 superfamily member 3
TMCC1	23023	transmembrane and coiled-coil domain family 1
TMED4	222068	transmembrane p24 trafficking protein 4
TMEM132B	114795	transmembrane protein 132B
TMEM14A	28978	transmembrane protein 14A
TMEM192	201931	transmembrane protein 192
TMEM257	9142
TMEM30A	55754	transmembrane protein 30A
TMEM45A	55076	transmembrane protein 45A
TMEM64	169200	transmembrane protein 64
TMF1	7110	TATA element modulatory factor 1
TMPRSS11A	339967	transmembrane serine protease 11A
TNFRSF11B	4982	TNF receptor superfamily member 11b
TNIP1	10318	TNFAIP3 interacting protein 1
TNPO1	3842	transportin 1
TNRC6B	23112	trinucleotide repeat containing adaptor 6B
TOPBP1	11073	DNA topoisomerase II binding protein 1
TRIM2	23321	tripartite motif containing 2
TSG101	7251	tumor susceptibility 101
TSHR	7253	thyroid stimulating hormone receptor
TTPAL	79183	alpha tocopherol transfer protein like
TUBB	203068	tubulin beta class I
TUBB2A	7280	tubulin beta 2A class IIa
TUSC1	286319	tumor suppressor candidate 1
TWIST1	7291	twist family bHLH transcription factor 1
UBA2	10054	ubiquitin like modifier activating enzyme 2
UBL3	5412	ubiquitin like 3
UCHL1	7345	ubiquitin C-terminal hydrolase L1
UGT3A1	133688	UDP glycosyltransferase family 3 member A1
ULK1	8408	unc-51 like autophagy activating kinase 1
UNC5B	219699	unc-5 netrin receptor B
USP28	57646	ubiquitin specific peptidase 28
VCAM1	7412	vascular cell adhesion molecule 1
WDR72	256764	WD repeat domain 72
WHSC1	7468
WIF1	11197	WNT inhibitory factor 1
WNT16	51384	Wnt family member 16
WNT2	7472	Wnt family member 2
WNT3A	89780	Wnt family member 3A
XIAP	331	X-linked inhibitor of apoptosis
XPNPEP3	63929	X-prolyl aminopeptidase 3
YOD1	55432	YOD1 deubiquitinase
ZADH2	284273	zinc binding alcohol dehydrogenase domain containing 2
ZBTB33	10009	zinc finger and BTB domain containing 33
ZBTB4	57659	zinc finger and BTB domain containing 4
ZC3HAV1L	92092	zinc finger CCCH-type containing, antiviral 1 like
ZDHHC15	158866	zinc finger DHHC-type containing 15
ZEB2	9839	zinc finger E-box binding homeobox 2
ZFAND6	54469	zinc finger AN1-type containing 6
ZFP36L1	677	ZFP36 ring finger protein like 1
ZFP36L2	678	ZFP36 ring finger protein like 2
ZFP69B	65243	ZFP69 zinc finger protein B
ZNF107	51427	zinc finger protein 107
ZNF12	7559	zinc finger protein 12
ZNF121	7675	zinc finger protein 121
ZNF136	7695	zinc finger protein 136
ZNF148	7707	zinc finger protein 148
ZNF23	7571	zinc finger protein 23
ZNF25	219749	zinc finger protein 25
ZNF253	56242	zinc finger protein 253
ZNF266	10781	zinc finger protein 266
ZNF268	10795	zinc finger protein 268
ZNF35	7584	zinc finger protein 35
ZNF350	59348	zinc finger protein 350
ZNF415	55786	zinc finger protein 415
ZNF426	79088	zinc finger protein 426
ZNF439	90594	zinc finger protein 439
ZNF440	126070	zinc finger protein 440
ZNF445	353274	zinc finger protein 445
ZNF449	203523	zinc finger protein 445
ZNF487P	642819	zinc finger protein 449
ZNF556	80032	zinc finger protein 556
ZNF558	148156	zinc finger protein 558
ZNF562	54811	zinc finger protein 562
ZNF594	84622	zinc finger protein 594
ZNF597	146434	zinc finger protein 597
ZNF616	90317	zinc finger protein 616
ZNF652	22834	zinc finger protein 652
ZNF664	144348	zinc finger protein 664
ZNF667	63934	zinc finger protein 667
ZNF669	79862	zinc finger protein 669
ZNF699	374879	zinc finger protein 699
ZNF763	284390	zinc finger protein 763
ZNF780B	163131	zinc finger protein 780B
ZNF781	163115	zinc finger protein 780B
ZNF788	388507	zinc finger protein 781
ZNF791	163049	zinc finger protein 791
ZNF829	374899	zinc finger protein 829
ZNF83	55769	zinc finger protein 83
ZNF844	284391	zinc finger protein 844
ZNF846	162993	zinc finger protein 846
Targets genes regulated by hsa-miR-4301
AGPAT6	137964
ALDH1A2	8854	aldehyde dehydrogenase 1 family member A2
ANKRD18A	253650	ankyrin repeat domain 18A
ARHGEF26	26084	Rho guanine nucleotide exchange factor 26
ATP5G3	518
BACH1	571	BTB domain and CNC homolog 1
BRD7	29117	bromodomain containing 7
C17orf82	388407
C2orf15	150590	chromosome 2 open reading frame 15
CAMK2G	818	calcium/calmodulin dependent protein kinase II gamma
CAMK4	814	calcium/calmodulin dependent protein kinase IV
CELSR3	1951	cadherin EGF LAG seven-pass G-type receptor 3
CLIC5	53405	chloride intracellular channel 5
CMKLR1	1240	chemerin chemokine-like receptor 1
CNNM2	54805	cyclin and CBS domain divalent metal cation transport mediator 2
CPSF6	11052	cleavage and polyadenylation specific factor 6
CYLD	1540	CYLD lysine 63 deubiquitinase
DNPEP	23549	aspartyl aminopeptidase
DPYSL5	56896	dihydropyrimidinase like 5
ELOF1	84337	elongation factor 1 homolog
ETV3	2117	ETS variant 3
FAM26E	254228
FAM71F2	346653	family with sequence similarity 71 member F2
FGFR1OP2	26127	FGFR1 oncogene partner 2
GAN	8139	gigaxonin
GPRIN2	9721	G protein regulated inducer of neurite outgrowth 2
HLA-DOB	3112	major histocompatibility complex, class II, DO beta
HTR7	3363	5-hydroxytryptamine receptor 7
IKZF2	22807	IKAROS family zinc finger 2
IL1RL2	8808	interleukin 1 receptor like 2
IPO9	55705	importin 9
KANSL3	55683	KAT8 regulatory NSL complex subunit 3
KLF2	10365	Kruppel like factor 2
KLF7	8609	Kruppel like factor 7
MECP2	4204	methyl-CpG binding protein 2
MFN2	9927	mitofusin 2
MKL2	57496
MRPL30	51263	mitochondrial ribosomal protein L30
NEBL	10529	nebulette
NFYA	4800	nuclear transcription factor Y subunit alpha
NUFIP2	57532	nuclear FMR1 interacting protein 2
OSBPL1A	114876	oxysterol binding protein like 1A
PAFAH1B1	5048	platelet activating factor acetylhydrolase 1b regulatory subunit 1
PEX3	8504	peroxisomal biogenesis factor 3
PHF12	57649	PHD finger protein 12
POLL	27343	DNA polymerase lambda
POP4	10775	POP4 homolog, ribonuclease P/MRP subunit
PPIC	5480	peptidylprolyl isomerase C
PPP1R3D	5509	protein phosphatase 1 regulatory subunit 3D
PTAFR	5724	platelet activating factor receptor
PTPN12	5782	protein tyrosine phosphatase non-receptor type 12
PURA	5813	purine rich element binding protein A
QSOX1	5768	quiescin sulfhydryl oxidase 1
RABGAP1	23637	G protein-coupled receptor 21/RAB GTPase activating protein 1
RBM41	55285	RNA binding motif protein 41
RMND5A	64795	required for meiotic nuclear division 5 homolog A
RPS27	6232	ribosomal protein S27
RPTN	126638	repetin
SEMA4D	10507	semaphorin 4D
SH3TC2	79628	SH3 domain and tetratricopeptide repeats 2
SIX1	6495	SIX homeobox 1
SLC31A1	1317	solute carrier family 31 member 1
SPIN3	169981	spindlin family member 3
SRCIN1	80725	SRC kinase signaling inhibitor 1
SREBF1	6720	sterol regulatory element binding transcription factor 1
STK4	6789	serine/threonine kinase 4
SVOP	55530	SV2 related protein
TBX15	6913	T-box 15
TEAD1	7003	TEA domain transcription factor 1
THOC2	57187	THO complex 2
TIMM8A	1678	translocase of inner mitochondrial membrane 8A
TMEM119	338773	transmembrane protein 119
TRAPPC3L	100128327	trafficking protein particle complex 3 like
TUBAL3	79861	tubulin alpha like 3
WT1	7490	WT1 transcription factor
YRDC	79693	yrdC N6-threonylcarbamoyltransferase domain containing
ZC2HC1C	79696	zinc finger C2HC-type containing 1C
ZNF354B	117608	zinc finger protein 354B
Targets genes regulated by hsa-miR-181a-5p and hsa-miR-4301
ARL6IP6	151188	ADP ribosylation factor like GTPase 6 interacting protein 6
KLHL15	80311	kelch like family member 15
LDLR	3949	low density lipoprotein receptor
LMAN1	3998	lectin, mannose binding 1
MAPK1	5594	mitogen-activated protein kinase 1
TBC1D13	54662	TBC1 domain family member 13
