# Supplementary material for: Extracellular vesicles of U937 macrophage cell line infected with DENV-2 induce activation in endothelial cells EA.hy926
Source: PLoS One. 2020 Jan 7;15(1):e0227030. doi: 10.1371/journal.pone.0227030 (PMC6946137; doi:10.1371/journal.pone.0227030)
Supplement: S3 Table — (XLSX) [file pone.0227030.s007.xlsx]

## Sheet: P- Condition
Table S2. Regulatory network of miR-targets detected in vesicles of uninfected U 937 cells (P (-))
Gene name	Entrez Gene ID)	NCBI gene description
Targets genes regulated by hsa-miR-27b-3p		NCBI gene description
ABCA1	19	ATP binding cassette subfamily A member 1
ABHD17C	58489	abhydrolase domain containing 17C
ACER2	340485	alkaline ceramidase 2
ADAMTS5	11096	ADAM metallopeptidase with thrombospondin type 1 motif 5
ADAR	103	adenosine deaminase RNA specific
ADORA2B	136	adenosine A2b receptor
AGPAT3	56894	1-acylglycerol-3-phosphate O-acyltransferase 3
ALDOA	226	aldolase, fructose-bisphosphate A
ANKRD2	26287	ankyrin repeat domain 2
ANKRD40	91369	ankyrin repeat domain 40
ANKRD52	283373	ankyrin repeat domain 52
AP1G1	164	adaptor related protein complex 1 subunit gamma 1
AP3D1	8943	adaptor related protein complex 3 subunit delta 1
APPBP2	10513	amyloid beta precursor protein binding protein 2
ARL5B	221079	ADP ribosylation factor like GTPase 5B
ARL6IP1	23204	ADP ribosylation factor like GTPase 6 interacting protein 1
ATN1	1822	atrophin 1
ATP5G3	518
ATP7B	540	ATPase copper transporting beta
BAG2	9532	BCL2 associated athanogene 2
BAZ2A	11176	bromodomain adjacent to zinc finger domain 2A
BDNF-AS	497258
BMPR2	659	bone morphogenetic protein receptor type 2
BNIP3	664	BCL2 interacting protein 3
BRAT1	221927	BRCA1 associated ATM activator 1
BTG2	7832	BTG anti-proliferation factor 2
BUB3	9184	BUB3 mitotic checkpoint protein
C1orf74	148304	chromosome 1 open reading frame 74
C2CD2L	9854	C2CD2 like
C2orf44	80304
C6orf120	387263	chromosome 6 open reading frame 120
C8orf4	56892
CAB39	51719	calcium binding protein 39
CAB39L	81617	calcium binding protein 39 like
CARM1	10498	coactivator associated arginine methyltransferase 1
CCNA2	890	cyclin A2
CCND3	896	cyclin D3
CCNK	8812	cyclin K
CCNL2	81669	cyclin L2
CCNT1	904	cyclin T1
CCNT2	905	cyclin T2
CCNYL1	151195	cyclin Y like 1
CDH6	1004	cadherin 6
CELF2	10659	CUGBP Elav-like family member 2
CEP192	55125	centrosomal protein 192
CHEK2	11200	checkpoint kinase 2
CNN3	1266	calponin 3
COASY	80347	Coenzyme A synthase
CPPED1	55313	calcineurin like phosphoesterase domain containing 1
CRISP2	7180	cysteine rich secretory protein 2
CSRP2	1466	cysteine and glycine rich protein 2
CTSB	1508	cathepsin B
CUL1	8454	cullin 1
CUL4B	8450	cullin 4B
CYP1B1	1545	cytochrome P450 family 1 subfamily B member 1
CYP3A4	1576	cytochrome P450 family 3 subfamily A member 4
DAZAP2	9802	DAZ associated protein 2
DCUN1D4	23142	defective in cullin neddylation 1 domain containing 4
DDI2	84301	DNA damage inducible 1 homolog 2
DIAPH1	1729	diaphanous related formin 1
DPF1	8193	double PHD fingers 1
DPYD	1806	dihydropyrimidine dehydrogenase
DUSP5	1847	dual specificity phosphatase 5
DYNC2LI1	51626	dynein cytoplasmic 2 light intermediate chain 1
DYNLL2	140735	dynein light chain LC8-type 2
DYRK3	8444	dual specificity tyrosine phosphorylation regulated kinase 3
E2F7	144455	E2F transcription factor 7
EDNRA	1909	endothelin receptor type A
EFHD2	79180	EF-hand domain family member D2
EHMT2	10919	euchromatic histone lysine methyltransferase 2
EIF2S2	8894	eukaryotic translation initiation factor 2 subunit beta
EIF5	1983	eukaryotic translation initiation factor 5
EIF5A2	56648	eukaryotic translation initiation factor 5A2
ELL2	22936	elongation factor for RNA polymerase II 2
EML1	2009	EMAP like 1
EN2	2020	engrailed homeobox 2
ENDOU	8909	endonuclease, poly(U) specific
EYA4	2070	EYA transcriptional coactivator and phosphatase 4
FAM136A	84908	family with sequence similarity 136 member A
FAM73B	84895
FAM84B	157638
FARSA	2193	phenylalanyl-tRNA synthetase subunit alpha
FASN	2194	fatty acid synthase
FBXO46	23403	F-box protein 46
FCHSD2	9873	FCH and double SH3 domains 2
FEM1B	10116	fem-1 homolog B
FNDC3A	22862	fibronectin type III domain containing 3A
FOXJ3	22887	forkhead box J3
FOXO1	2308	forkhead box O1
FZD9	8326	frizzled class receptor 9
GALNT11	63917	polypeptide N-acetylgalactosaminyltransferase 11
GLCCI1	113263	glucocorticoid induced 1
GNB4	59345	G protein subunit beta 4
GNPNAT1	64841	glucosamine-phosphate N-acetyltransferase 1
GPATCH11	253635	G-patch domain containing 11
GSE1	23199	Gse1 coiled-coil protein
GTF2IRD2	84163	GTF2I repeat domain containing 2
GYS1	2997	glycogen synthase 1
H3F3B	3021	H3 histone family member 3B
H3F3C	440093	H3 histone family member 3C
HAT1	8520	histone acetyltransferase 1
HINT1	3094	histidine triad nucleotide binding protein 1
HIST1H1C	3006	histone cluster 1 H1 family member c
HIST2H2AA3	8337	histone cluster 2 H2A family member a3
HIST2H2AA4	723790	histone cluster 2 H2A family member a4
HIST2H3A	333932	histone cluster 2 H3 family member a
HLA-DRA	3122	major histocompatibility complex, class II, DR alpha
HMGN1	3150	high mobility group nucleosome binding domain 1
HMGXB4	10042	HMG-box containing 4
HNRNPA2B1	3181	heterogeneous nuclear ribonucleoprotein A2/B1
HNRNPF	3185	heterogeneous nuclear ribonucleoprotein F
HNRNPU	3192	heterogeneous nuclear ribonucleoprotein U
HOXA10	3206	homeobox A10
HOXB3	3213	homeobox B3
HOXD11	3237	homeobox D11
HRK	8739	harakiri, BCL2 interacting protein
ICK	22858	intestinal cell kinase
ID4	3400	inhibitor of DNA binding 4, HLH protein
IER3	8870	immediate early response 3
INPPL1	3636	inositol polyphosphate phosphatase like 1
ITCH	83737	itchy E3 ubiquitin protein ligase
ITSN2	50618	intersectin 2
JMY	133746	junction mediating and regulatory protein, p53 cofactor
KCTD12	115207	potassium channel tetramerization domain containing 12
KHDRBS1	10657	KH RNA binding domain containing, signal transduction associated 1
KHSRP	8570	KH-type splicing regulatory protein
KIAA1009	22832
KIAA1211	57482	KIAA1211
KIAA1551	55196
KIF1B	23095	kinesin family member 1B
KLHDC3	116138	kelch domain containing 3
KMT2A	4297	lysine methyltransferase 2A
KMT2C	58508	lysine methyltransferase 2C
KRTAP13-2	337959	keratin associated protein 13-2
LAPTM4B	55353	lysosomal protein transmembrane 4 beta
LBR	3930	lamin B receptor
LFNG	3955	LFNG O-fucosylpeptide 3-beta-N-acetylglucosaminyltransferase
LIN54	132660	lin-54 DREAM MuvB core complex component
LMF2	91289	lipase maturation factor 2
LONRF1	91694	LON peptidase N-terminal domain and ring finger 1
LPIN1	23175	lipin 1
LRIG3	121227	leucine rich repeats and immunoglobulin like domains 3
LRRC61	65999	leucine rich repeat containing 61
LYSMD3	116068	LysM domain containing 3
MANEA	79694	mannosidase endo-alpha
MAP1B	4131	microtubule associated protein 1B
MAPK9	5601	mitogen-activated protein kinase 9
MDH2	4191	malate dehydrogenase 2
MED13	9969	mediator complex subunit 13
MED14	9282	mediator complex subunit 14
MED30	90390	mediator complex subunit 30
MESDC1	59274
METTL8	79828	methyltransferase like 8
MFF	56947	mitochondrial fission factor
MGEA5	10724
MKNK2	2872	MAP kinase interacting serine/threonine kinase 2
MMP13	4322	matrix metallopeptidase 13
MPRIP	23164	myosin phosphatase Rho interacting protein
MRPS14	63931	mitochondrial ribosomal protein S14
MRPS27	23107	mitochondrial ribosomal protein S27
MTMR3	8897	myotubularin related protein 3
MYO1F	4542	myosin IF
NCBP2	22916	nuclear cap binding protein subunit 2
NDUFC2-KCTD14	100532726	NDUFC2-KCTD14 readthrough
NDUFS6	4726	NADH:ubiquinone oxidoreductase subunit S6
NECAP1	25977	NECAP endocytosis associated 1
NEURL1B	54492	neuralized E3 ubiquitin protein ligase 1B
NF1	4763	neurofibromin 1
NFE2L2	4780	nuclear factor, erythroid 2 like 2
NGFRAP1	27018
NLK	51701	nemo like kinase
NLN	57486	neurolysin
NOLC1	9221	nucleolar and coiled-body phosphoprotein 1
NOTCH2	4853	notch receptor 2
NPEPPS	9520	aminopeptidase puromycin sensitive
NR1D2	9975	nuclear receptor subfamily 1 group D member 2
NR2F2	7026	nuclear receptor subfamily 2 group F member 2
NRAS	4893	NRAS proto-oncogene, GTPase
NSD1	64324	nuclear receptor binding SET domain protein 1
NUDT21	11051	nudix hydrolase 21
NUP133	55746	nucleoporin 133
NUS1	116150	NUS1 dehydrodolichyl diphosphate synthase subunit
OLR1	4973	oxidized low density lipoprotein receptor 1
PAIP2	51247	poly(A) binding protein interacting protein 2
PAK2	5062	p21 (RAC1) activated kinase 2
PAX3	5077	paired box 3
PAX7	5081	paired box 7
PAXBP1	94104	PAX3 and PAX7 binding protein 1
PDHX	8050	pyruvate dehydrogenase complex component X
PDIA5	10954	protein disulfide isomerase family A member 5
PDK1	5163	pyruvate dehydrogenase kinase 1
PGM2L1	283209	phosphoglucomutase 2 like 1
PHB	5245	prohibitin
PHC2	1912	polyhomeotic homolog 2
PHLPP2	23035	PH domain and leucine rich repeat protein phosphatase 2
PISD	23761	phosphatidylserine decarboxylase
PITHD1	57095	PITH domain containing 1
PKNOX1	5316	PBX/knotted 1 homeobox 1
PLA2G2D	26279	phospholipase A2 group IID
PLAGL2	5326	PLAG1 like zinc finger 2
PLXND1	23129	plexin D1
PMAIP1	5366	phorbol-12-myristate-13-acetate-induced protein 1
PNKD	25953	PNKD metallo-beta-lactamase domain containing
PNRC2	55629	proline rich nuclear receptor coactivator 2
POGZ	23126	pogo transposable element derived with ZNF domain
PPARG	5468	peroxisome proliferator activated receptor gamma
PPIC	5480	peptidylprolyl isomerase C
PPIF	10105	peptidylprolyl isomerase F
PREX1	57580	phosphatidylinositol-3,4,5-trisphosphate dependent Rac exchange factor 1
PROX2	283571	prospero homeobox 2
PRPF8	10594	pre-mRNA processing factor 8
PRR3	80742	proline rich 3
PSAP	5660	prosaposin
PSPC1	55269	paraspeckle component 1
RAB3B	5865	RAB3B, member RAS oncogene family
RAPGEF1	2889	Rap guanine nucleotide exchange factor 1
RBBP5	5929	RB binding protein 5, histone lysine methyltransferase complex subunit
RET	5979	ret proto-oncogene
RGMB	285704	repulsive guidance molecule BMP co-receptor b
RGPD4	285190	RANBP2 like and GRIP domain containing 4
RGS6	9628	regulator of G protein signaling 6
RMND5A	64795	required for meiotic nuclear division 5 homolog A
RNF139	11236	ring finger protein 139
RNF152	220441	ring finger protein 152
RNF38	152006	ring finger protein 38
RPL19	6143	ribosomal protein L19
RPS24	6229	ribosomal protein S24
RPTOR	57521	regulatory associated protein of MTOR complex 1
RREB1	6239	ras responsive element binding protein 1
RUNX1	861	runt related transcription factor 1
RYBP	23429	RING1 and YY1 binding protein
SEC16A	9919	SEC16 homolog A, endoplasmic reticulum export factor
SERP1	27230	stress associated endoplasmic reticulum protein 1
SERTAD3	29946	SERTA domain containing 3
SETD1B	23067	SET domain containing 1B, histone lysine methyltransferase
SFXN4	119559	sideroflexin 4
SGMS1	259230	sphingomyelin synthase 1
SGPL1	8879	sphingosine-1-phosphate lyase 1
SHC1	6464	SHC adaptor protein 1
SLC25A25	114789	solute carrier family 25 member 25
SLC25A44	9673	solute carrier family 25 member 44
SLC25A5	292	solute carrier family 25 member 5
SLC43A1	8501	solute carrier family 43 member 1
SLC46A3	283537	solute carrier family 46 member 3
SLC5A6	8884	solute carrier family 5 member 6
SLC6A17	388662	solute carrier family 6 member 17
SLC7A2	6542	solute carrier family 7 member 2
SMAD2	4087	SMAD family member 2
SMAD4	4089	SMAD family member 4
SNRNP27	11017	small nuclear ribonucleoprotein U4/U6.U5 subunit 27
SNX19	399979	sorting nexin 19
SNX25	83891	sorting nexin 25
SOS1	6654	SOS Ras/Rac guanine nucleotide exchange factor 1
SP1	6667	Sp1 transcription factor
SPAG9	9043	sperm associated antigen 9
SPATA13	221178	spermatogenesis associated 13
SRSF1	6426	serine and arginine rich splicing factor 1
ST14	6768	suppression of tumorigenicity 14
SUCO	51430	SUN domain containing ossification factor
SUPV3L1	6832	Suv3 like RNA helicase
SZRD1	26099	SUZ RNA binding domain containing 1
TARDBP	23435	TAR DNA binding protein
TBC1D9	23158	TBC1 domain family member 9
TGFBR1	7046	transforming growth factor beta receptor 1
TGFBR3	7049	transforming growth factor beta receptor 3
TGOLN2	10618	trans-golgi network protein 2
THBS2	7058	thrombospondin 2
THOC3	84321	THO complex 3
TIGD2	166815	tigger transposable element derived 2
TMBIM6	7009	transmembrane BAX inhibitor motif containing 6
TMEM167A	153339	transmembrane protein 167A
TMEM19	55266	transmembrane protein 19
TMEM254	80195	transmembrane protein 254
TMEM68	137695	transmembrane protein 68
TMEM91	641649	transmembrane protein 91
TMSB10	9168	thymosin beta 10
TMTC1	83857	transmembrane and tetratricopeptide repeat containing 1
TMTC3	160418	transmembrane and tetratricopeptide repeat containing 3
TNPO1	3842	transportin 1
TOMM40L	84134	translocase of outer mitochondrial membrane 40 like
TOPBP1	11073	DNA topoisomerase II binding protein 1
TOR2A	27433	torsin family 2 member A
TP53INP1	94241	tumor protein p53 inducible nuclear protein 1
TPT1	7178	tumor protein, translationally-controlled 1
TRAPPC2P1	10597
TROVE2	6738
TRUB2	26995	TruB pseudouridine synthase family member 2
TSEN54	283989	tRNA splicing endonuclease subunit 54
TSR1	55720	TSR1 ribosome maturation factor
TTC3	7267	tetratricopeptide repeat domain 3
TXNIP	10628	thioredoxin interacting protein
UBE2D1	7321	ubiquitin conjugating enzyme E2 D1
UBE2G1	7326	ubiquitin conjugating enzyme E2 G1
UBR5	51366	ubiquitin protein ligase E3 component n-recognin 5
UBXN1	51035	UBX domain protein 1
UBXN11	91544	UBX domain protein 11
UGCG	7357	UDP-glucose ceramide glucosyltransferase
USP25	29761	ubiquitin specific peptidase 25
USP46	64854	ubiquitin specific peptidase 46
UTP14A	10813	UTP14A small subunit processome component
VDR	7421	vitamin D receptor
VEGFC	7424	vascular endothelial growth factor C
WASL	8976	WASP like actin nucleation promoting factor
WDFY1	57590	WD repeat and FYVE domain containing 1
WEE1	7465	WEE1 G2 checkpoint kinase
WNK1	65125	WNK lysine deficient protein kinase 1
WNT9B	7484	Wnt family member 9B
ZADH2	284273	zinc binding alcohol dehydrogenase domain containing 2
ZBTB20	26137	zinc finger and BTB domain containing 20
ZC3H11A	9877	zinc finger CCCH-type containing 11A
ZFHX3	463	zinc finger homeobox 3
ZFP1	162239	ZFP1 zinc finger protein
ZFP36	7538	ZFP36 ring finger protein
ZFP36L1	677	ZFP36 ring finger protein like 1
ZFP36L2	678	ZFP36 ring finger protein like 2
ZFX	7543	zinc finger protein X-linked
ZMYND11	10771	zinc finger MYND-type containing 11
ZNF106	64397	zinc finger protein 106
ZNF148	7707	zinc finger protein 148
ZNF175	7728	zinc finger protein 175
ZNF238	10472
ZNF384	171017	zinc finger protein 384
ZNF45	7596	zinc finger protein 45
ZNF627	199692	zinc finger protein 627
ZNF800	168850	zinc finger protein 800
Targets genes regulated by hsa-miR-21-3p
AGAP1	116987	ArfGAP with GTPase domain, ankyrin repeat and PH domain 1
AGBL3	340351	ATP/GTP binding protein like 3
AMMECR1L	83607	AMMECR1 like
ARRDC2	27106	arrestin domain containing 2
C14orf144	145195
C4orf32	132720
CCND1	595	cyclin D1
CDC42	998	cell division cycle 42
CERS6	253782	ceramide synthase 6
CLASP1	23332	cytoplasmic linker associated protein 1
CLIP4	79745	CAP-Gly domain containing linker protein family member 4
CPM	1368	carboxypeptidase M
FBXL18	80028	F-box and leucine rich repeat protein 18
FUT2	2524	fucosyltransferase 2
GAS1	2619	growth arrest specific 1
GDPGP1	390637	GDP-D-glucose phosphorylase 1
GGCX	2677	gamma-glutamyl carboxylase
HIVEP3	59269	human immunodeficiency virus type I enhancer binding protein 3
IRS4	8471	insulin receptor substrate 4
ITK	3702	IL2 inducible T cell kinase
KIF6	221458	kinesin family member 6
MAT2B	27430	methionine adenosyltransferase 2B
MCMDC2	157777	minichromosome maintenance domain containing 2
MED25	81857	mediator complex subunit 25
NAA30	122830	N(alpha)-acetyltransferase 30, NatC catalytic subunit
NCAM2	4685	neural cell adhesion molecule 2
NOC3L	64318	NOC3 like DNA replication regulator
NUP98	4928	nucleoporin 98
RNF149	284996	ring finger protein 149
SALL1	6299	spalt like transcription factor 1
SF1	7536	splicing factor 1
SGK1	6446	serum/glucocorticoid regulated kinase 1
SH3GLB1	51100	SH3 domain containing GRB2 like, endophilin B1
SNX13	23161	sorting nexin 13
SOX11	6664	SRY-box 11
SREK1IP1	285672	SREK1 interacting protein 1
ST13	6767	ST13 Hsp70 interacting protein
STARD13	90627	StAR related lipid transfer domain containing 13
SUV420H1	51111
TMEM241	85019	transmembrane protein 241
TRIM14	9830	tripartite motif containing 14
TRIM44	54765	tripartite motif containing 44
TWSG1	57045	twisted gastrulation BMP signaling modulator 1
ZBTB46	140685	zinc finger and BTB domain containing 46
ZNF132	7691	zinc finger protein 132
ZNF267	10308	zinc finger protein 267
ZNF546	339327	zinc finger protein 546
ZNF793	390927	zinc finger protein 793
Targets genes regulated by hsa-miR-3135b
ABCA6	23460	ATP binding cassette subfamily A member 6
ABCF1	23	ATP binding cassette subfamily F member 1
ACOT9	23597	acyl-CoA thioesterase 9
ACP6	51205	acid phosphatase 6, lysophosphatidic
ACTR5	79913	actin related protein 5
ADCY2	108	adenylate cyclase 2
ADM2	79924	adrenomedullin 2
AGAP9	642517	ArfGAP with GTPase domain, ankyrin repeat and PH domain 9
AKR7L	246181	aldo-keto reductase family 7 like (gene/pseudogene)
ALG1	56052	ALG1 chitobiosyldiphosphodolichol beta-mannosyltransferase
ALG14	199857	ALG14 UDP-N-acetylglucosaminyltransferase subunit
ANG	283	angiogenin
ANKRD36	375248	ankyrin repeat domain 36
ANKRD9	122416	ankyrin repeat domain 9
AP1S1	1174	adaptor related protein complex 1 subunit sigma 1
ARHGEF5	7984	Rho guanine nucleotide exchange factor 5
ARIH2OS	646450	ariadne RBR E3 ubiquitin protein ligase 2 opposite strand
ARL17A	51326	ADP ribosylation factor like GTPase 17A
ARSK	153642	arylsulfatase family member K
BAMBI	25805	BMP and activin membrane bound inhibitor
BIRC5	332	baculoviral IAP repeat containing 5
BROX	148362	BRO1 domain and CAAX motif containing
BSCL2	26580	BSCL2 lipid droplet biogenesis associated, seipin
BTN3A2	11118	butyrophilin subfamily 3 member A2
C16orf45	89927
C17ORF85	55421
C19orf52	90580
C3	718	complement C3
C3orf62	375341	chromosome 3 open reading frame 62
C9orf69	90120
CCDC142	84865	coiled-coil domain containing 142
CCR6	1235	C-C motif chemokine receptor 6
CCS	9973	copper chaperone for superoxide dismutase
CD3E	916	CD3e molecule
CDK4	1019	cyclin dependent kinase 4
CENPM	79019	centromere protein M
CEP89	84902	centrosomal protein 89
CHDH	55349	choline dehydrogenase
CINP	51550	cyclin dependent kinase 2 interacting protein
CIRH1A	84916
CLCN6	1185	chloride voltage-gated channel 6
CNDP1	84735	carnosine dipeptidase 1
COL13A1	1305	collagen type XIII alpha 1 chain
COPA	1314	coatomer protein complex subunit alpha
CRISPLD2	83716	cysteine rich secretory protein LCCL domain containing 2
CSF1	1435	colony stimulating factor 1
CUBN	8029	cubilin
CXorf21	80231	chromosome X open reading frame 21
CYB5D1	124637	cytochrome b5 domain containing 1
CYP20A1	57404	cytochrome P450 family 20 subfamily A member 1
DGKE	8526	diacylglycerol kinase epsilon
DNAJB13	374407	DnaJ heat shock protein family (Hsp40) member B13
DNPEP	23549	aspartyl aminopeptidase
DPY19L4	286148	dpy-19 like 4
DSN1	79980	DSN1 component of MIS12 kinetochore complex
DUSP18	150290	dual specificity phosphatase 18
ELK1	2002	ETS transcription factor ELK1
ENTPD4	9583	ectonucleoside triphosphate diphosphohydrolase 4
ESF1	51575	ESF1 nucleolar pre-rRNA processing protein homolog
ESYT2	57488	extended synaptotagmin 2
F2	2147	coagulation factor II, thrombin
F2RL1	2150	F2R like trypsin receptor 1
FADS6	283985
FAM89A	375061	family with sequence similarity 89 member A
FANCC	2176	FA complementation group C
FBXO27	126433
FHDC1	85462	FH2 domain containing 1
FIG4	9896	FIG4 phosphoinositide 5-phosphatase
FLG2	388698	filaggrin family member 2
FLYWCH2	114984	FLYWCH family member 2
FMN1	342184	formin 1
GDE1	51573	glycerophosphodiester phosphodiesterase 1
GDF7	151449	growth differentiation factor 7
GDI1	2664	GDP dissociation inhibitor 1
GK5	256356	glycerol kinase 5
GMEB1	10691	glucocorticoid modulatory element binding protein 1
GP2	2813	glycoprotein 2
GPR155	151556	G protein-coupled receptor 155
GPRIN3	285513	GPRIN family member 3
GRK7	131890	G protein-coupled receptor kinase 7
GTF2F1	2962	general transcription factor IIF subunit 1
H2AFX	3014	H2A histone family member X
HEBP2	23593	heme binding protein 2
HEYL	26508	hes related family bHLH transcription factor with YRPW motif like
HIST1H2BD	3017	histone cluster 1 H2B family member d
HLA-E	3133	major histocompatibility complex, class I, E
HM13	81502	histocompatibility minor 13
HMOX1	3162	heme oxygenase 1
HS3ST1	9957	heparan sulfate-glucosamine 3-sulfotransferase 1
HSPA4L	22824	heat shock protein family A (Hsp70) member 4 like
IBA57	200205	iron-sulfur cluster assembly factor IBA57
IDS	3423	iduronate 2-sulfatase
IL2RA	3559	interleukin 2 receptor subunit alpha
INO80	54617	INO80 complex subunit
ITPA	3704	inosine triphosphatase
IYD	389434	iodotyrosine deiodinase
JPH2	57158	junctophilin 2
KAT7	11143	lysine acetyltransferase 7
KCMF1	56888	potassium channel modulatory factor 1
KCNA7	3743	potassium voltage-gated channel subfamily A member 7
KDELR1	10945	KDEL endoplasmic reticulum protein retention receptor 1
KIAA1143	57456	KIAA1143
KIAA1919	91749	KIAA1143
KRBA2	124751	KRAB-A domain containing 2
LAMTOR3	8649	late endosomal/lysosomal adaptor, MAPK and MTOR activator 3
LILRA2	11027	leukocyte immunoglobulin like receptor A2
LIMS1	3987	LIM zinc finger domain containing 1
LIN52	91750	lin-52 DREAM MuvB core complex component
LONP2	83752	lon peptidase 2, peroxisomal
LRAT	9227	lecithin retinol acyltransferase
LRCH3	84859	leucine rich repeats and calponin homology domain containing 3
LRRC3C	100505591	leucine rich repeat containing 3C
LYRM4	57128	LYR motif containing 4
MAFF	23764	MAF bZIP transcription factor F
MAP4K2	5871	mitogen-activated protein kinase kinase kinase kinase 2
MASTL	84930	microtubule associated serine/threonine kinase like
MAVS	57506	mitochondrial antiviral signaling protein
MCAM	4162	minichromosome maintenance 8 homologous recombination repair factor
MCM8	84515
MEAF6	64769	MYST/Esa1 associated factor 6
MED16	10025	mediator complex subunit 16
MED18	54797	mediator complex subunit 18
MED7	9443	mediator complex subunit 7
MFAP2	4237	microfibril associated protein 2
MKLN1	4289	muskelin 1
MPLKIP	136647	M-phase specific PLK1 interacting protein
MRI1	84245	methylthioribose-1-phosphate isomerase 1
MRPS25	64432	mitochondrial ribosomal protein S25
MTAP	4507	methylthioadenosine phosphorylase
MTO1	25821	mitochondrial tRNA translation optimization 1
MYCBP	26292	MYC binding protein
MYCN	4613	MYCN proto-oncogene, bHLH transcription factor
MYH11	4629	myosin heavy chain 11
MYO1C	4641	myosin IC
NAGK	55577	N-acetylglucosamine kinase
NARS	4677	asparaginyl-tRNA synthetase
NCAPD2	9918	non-SMC condensin I complex subunit D2
NDRG1	10397	N-myc downstream regulated 1
NFE2L1	4779	nuclear factor, erythroid 2 like 1
NFX1	4799	nuclear transcription factor, X-box binding 1
NKAP	79576	NFKB activating protein
NKPD1	284353	NTPase KAP family P-loop domain containing 1
NOM1	64434	nucleolar protein with MIF4G domain 1
OLA1	29789	Obg like ATPase 1
OMD	4958	osteomodulin
OPTN	10133	optineurin
ORAI2	80228	ORAI calcium release-activated calcium modulator 2
ORC6	23594	origin recognition complex subunit 6
PARVB	29780	parvin beta
PDP2	57546	pyruvate dehyrogenase phosphatase catalytic subunit 2
PGBD4	161779	piggyBac transposable element derived 4
PGBD5	79605	piggyBac transposable element derived 5
PHLDA3	23612	pleckstrin homology like domain family A member 3
PIGG	54872	phosphatidylinositol glycan anchor biosynthesis class G
PLEKHM3	389072	pleckstrin homology domain containing M3
PLEKHS1	79949	pleckstrin homology domain containing S1
PLXDC2	84898	plexin domain containing 2
PNPT1	87178	polyribonucleotide nucleotidyltransferase 1
POLR2D	5433	RNA polymerase II subunit D
POM121L7	728418
POTED	317754	POTE ankyrin domain family member D
POU2F3	25833	POU class 2 homeobox 3
PPP1R11	6992	protein phosphatase 1 regulatory inhibitor subunit 11
PRMT3	10196	protein arginine methyltransferase 3
PRR23A	729627	proline rich 23A
PRRC2B	84726	proline rich coiled-coil 2B
PRSS16	10279	serine protease 16
PSMB5	5693	proteasome subunit beta 5
PTCD3	55037	pentatricopeptide repeat domain 3
PTGR2	145482	prostaglandin reductase 2
PTPLAD2	401494
PYCARD	29108	PYD and CARD domain containing
QPRT	23475	quinolinate phosphoribosyltransferase
RAB11FIP1	80223	RAB11 family interacting protein 1
RBM23	55147	RNA binding motif protein 23
RBM43	375287	RNA binding motif protein 43
REL	5966	REL proto-oncogene, NF-kB subunit
RFC2	5982	replication factor C subunit 2
RFX7	64864	regulatory factor X7
RGS9BP	388531	regulator of G protein signaling 9 binding protein
RHBDL2	54933	rhomboid like 2
RNF157	114804	ring finger protein 157
RNF170	81790	ring finger protein 170
RNF19B	127544	ring finger protein 19B
RNF216	54476	ring finger protein 216
ROBO1	6091	roundabout guidance receptor 1
ROMO1	140823	reactive oxygen species modulator 1
RPS14	6208	ribosomal protein S14
RPS6KA5	9252	ribosomal protein S6 kinase A5
RUNDC1	146923	RUN domain containing 1
SAMD4B	55095	sterile alpha motif domain containing 4B
SAR1A	56681	secretion associated Ras related GTPase 1A
SBNO1	55206	strawberry notch homolog 1
SEC23B	10483	Sec23 homolog B, coat complex II component
SF3A1	10291	splicing factor 3a subunit 1
SGOL1	151648
SHISA9	729993	shisa family member 9
SIK2	23235	salt inducible kinase 2
SLC16A10	117247	solute carrier family 16 member 10
SLC16A5	9121	solute carrier family 16 member 5
SLC1A5	6510	solute carrier family 1 member 5
SLC25A33	84275	solute carrier family 25 member 33
SLC2A1	6513	solute carrier family 2 member 1
SLC2A8	29988	solute carrier family 2 member 8
SLC35E1	79939	solute carrier family 35 member E1
SLC35E2B	728661	solute carrier family 35 member E2B
SLC35E3	55508	solute carrier family 35 member E3
SLC38A9	153129	solute carrier family 38 member 9
SLC4A1	6521	solute carrier family 4 member 1 (Diego blood group)
SMG1	23049	SMG1 nonsense mediated mRNA decay associated PI3K related kinase
SMOX	54498	spermine oxidase
SMTNL2	342527	smoothelin like 2
SNTB2	6645	syntrophin beta 2
SNX22	79856	sorting nexin 22
SOX17	64321	SRY-box 17
SPECC1	92521	sperm antigen with calponin homology and coiled-coil domains 1
SSTR2	6752	somatostatin receptor 2
ST3GAL1	6482	ST3 beta-galactoside alpha-2,3-sialyltransferase 1
STXBP2	6813	syntaxin binding protein 2
SULT1B1	27284	sulfotransferase family 1B member 1
SUPT16H	11198	SPT16 homolog, facilitates chromatin remodeling subunit
SYAP1	94056	synapse associated protein 1
SYNPO2L	79933	synaptopodin 2 like
TAS2R5	54429	taste 2 receptor member 5
TCF23	150921	transcription factor 23
TDRD1	56165	tudor domain containing 1
TECPR1	25851	tectonin beta-propeller repeat containing 1
TEP1	7011	telomerase associated protein 1
TERF2	7014	telomeric repeat binding factor 2
THAP2	83591	THAP domain containing 2
THAP6	152815	THAP domain containing 6
TIGD6	81789	tigger transposable element derived 6
TMEM180	79847
TMEM40	55287	transmembrane protein 40
TMEM56	148534	transmembrane protein 56
TNFAIP8L1	126282	TNF alpha induced protein 8 like 1
TOMM70A	9868
TSHZ2	128553	teashirt zinc finger homeobox 2
TVP23B	51030	trans-golgi network vesicle protein 23 homolog B
TVP23C	201158	trans-golgi network vesicle protein 23 homolog C
TXK	7294	TXK tyrosine kinase
UNC13A	23025	unc-13 homolog A
WBSCR27	155368
WDR17	116966	WD repeat domain 17
WDR31	114987	WD repeat domain 31
XIAP	331	X-linked inhibitor of apoptosis
XKR4	114786	XK related 4
XPO5	57510	exportin 5
YME1L1	10730	YME1 like 1 ATPase
YWHAB	7529	tyrosine 3-monooxygenase/tryptophan 5-monooxygenase activation protein beta
ZBTB8A	653121	zinc finger and BTB domain containing 8A
ZFP14	57677	ZFP14 zinc finger protein
ZFYVE27	118813	zinc finger FYVE-type containing 27
ZMYM1	79830	zinc finger MYM-type containing 1
ZNF281	23528	zinc finger protein 281
ZNF485	220992	zinc finger protein 485
ZNF573	126231	zinc finger protein 573
ZNF655	79027	zinc finger protein 655
ZNF74	7625	zinc finger protein 74
ZNF786	136051	zinc finger protein 786
ZNF790	388536	zinc finger protein 790
ZNF841	284371	zinc finger protein 841
ZYG11B	79699	zyg-11 family member B, cell cycle regulator
Targets genes regulated by hsa-miR-30a-5p
ABCB10	23456	ATP binding cassette subfamily B member 10
ABL1	25	ABL proto-oncogene 1, non-receptor tyrosine kinase
ACP2	53	acid phosphatase 2, lysosomal
ACSL4	2182	acyl-CoA synthetase long chain family member 4
ADAM9	8754	ADAM metallopeptidase domain 9
ADO	84890	2-aminoethanethiol dioxygenase
ADPGK	83440	ADP dependent glucokinase
ADPRHL1	113622	ADP-ribosylhydrolase like 1
AGO2	27161	argonaute RISC catalytic component 2
AK2	204	adenylate kinase 2
ANAPC5	51433	anaphase promoting complex subunit 5
ANKRA2	57763	ankyrin repeat family A member 2
ANKRD26	22852	ankyrin repeat domain 26
ANPEP	290	alanyl aminopeptidase, membrane
ANXA1	301	annexin A1
AP2A1	160	adaptor related protein complex 2 subunit alpha 1
AP2S1	1175	adaptor related protein complex 2 subunit sigma 1
AP3S1	1176	adaptor related protein complex 3 subunit sigma 1
APEH	327	acylaminoacyl-peptide hydrolase
APLP2	334	amyloid beta precursor like protein 2
ARF6	382	ADP ribosylation factor 6
ARG1	383	arginase 1
ARID3A	1820	AT-rich interaction domain 3A
ARPC5	10092	actin related protein 2/3 complex subunit 5
ARPP19	10776	cAMP regulated phosphoprotein 19
ASB3	51130	ankyrin repeat and SOCS box containing 3
ASCC3	10973	activating signal cointegrator 1 complex subunit 3
ATL2	64225	atlastin GTPase 2
ATM	472	ATM serine/threonine kinase
ATOX1	475	antioxidant 1 copper chaperone
ATP2A2	488	ATPase sarcoplasmic/endoplasmic reticulum Ca2+ transporting 2
ATP6V1B2	526	ATPase H+ transporting V1 subunit B2
ATP6V1C1	528	ATPase H+ transporting V1 subunit C1
ATP8A2	51761	ATPase phospholipid transporting 8A2
ATRX	546	ATRX chromatin remodeler
ATXN10	25814	ataxin 10
AVEN	57099	apoptosis and caspase activation inhibitor
AVL9	23080	AVL9 cell migration associated
AZIN1	51582	antizyme inhibitor 1
B4GALT1	2683	beta-1,4-galactosyltransferase 1
B4GALT5	9334	beta-1,4-galactosyltransferase 5
BAG4	9530	BCL2 associated athanogene 4
BAHD1	22893	bromo adjacent homology domain containing 1
BAX	581	BCL2 associated X, apoptosis regulator
BAZ1B	9031	bromodomain adjacent to zinc finger domain 1B
BCL11A	53335	BAF chromatin remodeling complex subunit BCL11A
BCL2L1	598	BCL2 like 1
BCL9	607	BCL9 transcription coactivator
BDNF	627	brain derived neurotrophic factor
BECN1	8678	beclin 1
BTBD1	53339	BTB domain containing 1
BTBD7	55727	BTB domain containing 7
C16orf62	57020
C1D	10438	C1D nuclear receptor corepressor
C5orf15	56951	chromosome 5 open reading frame 15
C7orf43	55262
C7orf60	154743
C8orf76	84933	chromosome 8 open reading frame 76
CAMKV	79012	CaM kinase like vesicle associated
CAND1	55832	cullin associated and neddylation dissociated 1
CAPN2	824	calpain 2
CARS	833	cysteinyl-tRNA synthetase
CASP3	836	caspase 3
CAST	831	calpastatin
CAT	847	catalase
CBFB	865	core-binding factor subunit beta
CBX2	84733	chromobox 2
CBX3	11335	chromobox 3
CCDC71L	168455	coiled-coil domain containing 71 like
CCNF	899	cyclin F
CCPG1	9236	cell cycle progression 1
CD44	960	CD44 molecule (Indian blood group)
CD99	4267	CD99 molecule (Xg blood group)
CDC123	8872	cell division cycle 123
CDC20	991	cell division cycle 20
CDC37L1	55664	cell division cycle 37 like 1
CDC7	8317	cell division cycle 7
CDCP1	64866	CUB domain containing protein 1
CDH1	999	cadherin 1
CDH2	1000	cadherin 2
CELSR3	1951	cadherin EGF LAG seven-pass G-type receptor 3
CEP350	9857	centrosomal protein 350
CEP72	55722	centrosomal protein 72
CHD1	1105	chromodomain helicase DNA binding protein 1
CHST15	51363	carbohydrate sulfotransferase 15
CIRBP	1153	cold inducible RNA binding protein
CLCC1	23155	chloride channel CLIC like 1
CLEC4D	338339	C-type lectin domain family 4 member D
CNDP2	55748	carnosine dipeptidase 2
CNP	1267	2',3'-cyclic nucleotide 3' phosphodiesterase
CNPY4	245812	canopy FGF signaling regulator 4
COPS7B	64708	COP9 signalosome subunit 7B
CORO1C	23603	coronin 1C
CPNE8	144402	copine 8
CPOX	1371	coproporphyrinogen oxidase
CPSF1	29894	cleavage and polyadenylation specific factor 1
CPSF3	51692	cleavage and polyadenylation specific factor 1
CPSF3L	54973	cleavage and polyadenylation specific factor 3
CPSF4	10898	cleavage and polyadenylation specific factor 4
CREG1	8804	cellular repressor of E1A stimulated genes 1
CREM	1390	cAMP responsive element modulator
CSNK1G1	53944	casein kinase 1 gamma 1
CSNK1G2	1455	casein kinase 1 gamma 2
CSNK1G3	1456	casein kinase 1 gamma 3
CTNNB1	1499	catenin beta 1
CTSL1	1514
CXCL11	6373	C-X-C motif chemokine ligand 11
DAG1	1605	dystroglycan 1
DARS2	55157	aspartyl-tRNA synthetase 2, mitochondrial
DBF4	10926	DBF4 zinc finger
DCTN4	51164	dynactin subunit 4
DCUN1D1	54165	defective in cullin neddylation 1 domain containing 1
DDAH1	23576	dimethylarginine dimethylaminohydrolase 1
DDX10	1662	DEAD-box helicase 10
DDX50	79009	DExD-box helicase 50
DHX33	56919	DEAH-box helicase 33
DHX36	170506	DEAH-box helicase 36
DHX40	79665	DEAH-box helicase 40
DHX8	1659	DEAH-box helicase 8
DNAJA1	3301	DnaJ heat shock protein family (Hsp40) member A1
DNAJA4	55466	DnaJ heat shock protein family (Hsp40) member A4
DNAJB1	3337	DnaJ heat shock protein family (Hsp40) member B1
DNAJB4	11080	DnaJ heat shock protein family (Hsp40) member B4
DNAJC2	27000	DnaJ heat shock protein family (Hsp40) member C2
DNAJC3	5611	DnaJ heat shock protein family (Hsp40) member C3
DOCK7	85440	dedicator of cytokinesis 7
DPY19L1	23333	dpy-19 like C-mannosyltransferase 1
DROSHA	29102	drosha ribonuclease III
DSG2	1829	desmoglein 2
DTL	51514	denticleless E3 ubiquitin protein ligase homolog
DYNC1LI1	51143	dynein cytoplasmic 1 light intermediate chain 1
DYNLT3	6990	dynein light chain Tctex-type 3
EDC3	80153	enhancer of mRNA decapping 3
EED	8726	embryonic ectoderm development
EEF1A1	1915	eukaryotic translation elongation factor 1 alpha 1
EEF2	1938	eukaryotic translation elongation factor 2
EFTUD1	79631
EGFR	1956	epidermal growth factor receptor
EIF1	10209	eukaryotic translation initiation factor 1
EIF2B1	1967	eukaryotic translation initiation factor 2B subunit alpha
EIF2B4	8890	eukaryotic translation initiation factor 2B subunit delta
ELMOD2	255520	ELMO domain containing 2
ELOVL5	60481	ELOVL fatty acid elongase 5
EML4	27436	EMAP like 4
ENPP4	22875	ectonucleotide pyrophosphatase/phosphodiesterase 4
ENTPD1	953	ectonucleoside triphosphate diphosphohydrolase 1
EPB41	2035	erythrocyte membrane protein band 4.1
EPG5	57724	ectopic P-granules autophagy protein 5 homolog
EPT1	85465
ERG	2078	ETS transcription factor ERG
ERLIN1	10613	ER lipid raft associated 1
ERP44	23071	endoplasmic reticulum protein 44
ESR2	2100	estrogen receptor 2
ESRRA	2101	estrogen related receptor alpha
EXOC2	55770	exocyst complex component 2
EXOSC10	5394	exosome component 10
EYA2	2139	EYA transcriptional coactivator and phosphatase 2
FAF2	23197	Fas associated factor family member 2
FAHD1	81889	fumarylacetoacetate hydrolase domain containing 1
FAM104A	84923	family with sequence similarity 104 member A
FAM81B	153643	family with sequence similarity 81 member B
FAM8A1	51439	family with sequence similarity 8 member A1
FAM91A1	157769	family with sequence similarity 91 member A1
FAM96A	84191
FANCF	2188	FA complementation group F
FANCL	55120	FA complementation group L
FBN1	2200	fibrillin 1
FBXO45	200933	F-box protein 45
FDX1	2230	ferredoxin 1
FNDC3B	64778	fibronectin type III domain containing 3B
FOXA1	3169	forkhead box A1
FOXD1	2297	forkhead box D1
FOXG1	2290	forkhead box G1
FRG1	2483	FSHD region gene 1
FRS2	10818	fibroblast growth factor receptor substrate 2
FSCN1	6624	fascin actin-bundling protein 1
FUCA1	2517	alpha-L-fucosidase 1
FXR1	8087	FMR1 autosomal homolog 1
FXR2	9513	FMR1 autosomal homolog 2
FYCO1	79443	FYVE and coiled-coil domain containing 1
FYTTD1	84248	forty-two-three domain containing 1
G3BP1	10146	G3BP stress granule assembly factor 1
GAB1	2549	GRB2 associated binding protein 1
GABARAPL2	11345	GABA type A receptor associated protein like 2
GALNT1	2589	polypeptide N-acetylgalactosaminyltransferase 1
GALNT7	51809	polypeptide N-acetylgalactosaminyltransferase 7
GATAD2B	57459	GATA zinc finger domain containing 2B
GATC	283459	glutamyl-tRNA amidotransferase subunit C
GCLC	2729	glutamate-cysteine ligase catalytic subunit
GGCT	79017	gamma-glutamylcyclotransferase
GIGYF1	64599	GRB10 interacting GYF protein 1
GLCE	26035	glucuronic acid epimerase
GLIPR1	11010	GLI pathogenesis related 1
GLRX	2745	glutaredoxin
GLRX3	10539	glutaredoxin 3
GMFB	2764	glia maturation factor beta
GNA13	10672	G protein subunit alpha 13
GNAI2	2771	G protein subunit alpha i2
GNG2	54331	G protein subunit gamma 2
GNG5	2787	G protein subunit gamma 5
GOLGA1	2800	golgin A1
GOLGA8A	23015	golgin A8 family member A
GPD2	2820	glycerol-3-phosphate dehydrogenase 2
GPRC5A	9052	G protein-coupled receptor class C group 5 member A
GRPEL2	134266	GrpE like 2, mitochondrial
GTF2E2	2961	general transcription factor IIE subunit 2
GTF2H1	2965	general transcription factor IIH subunit 1
GTF2H2	2966	general transcription factor IIH subunit 2
GTF3C4	9329	general transcription factor IIIC subunit 4
GXYLT1	283464	glucoside xylosyltransferase 1
H6PD	9563	hexose-6-phosphate dehydrogenase/glucose 1-dehydrogenase
HABP4	22927	hyaluronan binding protein 4
HDAC1	3065	histone deacetylase 1
HDGF	3068	heparin binding growth factor
HEATR2	54919
HECTD1	25831	HECT domain E3 ubiquitin protein ligase 1
HHIPL1	84439	HHIP like 1
HIC2	23119	HIC ZBTB transcriptional repressor 2
HINT3	135114	histidine triad nucleotide binding protein 3
HIST1H1A	3024	histone cluster 1 H1 family member a
HK1	3098	hexokinase 1
HNRNPA1	3178	heterogeneous nuclear ribonucleoprotein A1
HNRNPA1L2	144983	heterogeneous nuclear ribonucleoprotein A1 like 2
HNRNPM	4670	heterogeneous nuclear ribonucleoprotein M
HSPA5	3309	heat shock protein family A (Hsp70) member 5
IDH1	3417	isocitrate dehydrogenase (NADP(+)) 1, cytosolic
IER5	51278	immediate early response 5
IFNAR2	3455	interferon alpha and beta receptor subunit 2
IFNE	338376	interferon epsilon
IFRD1	3475	interferon related developmental regulator 1
IFRD2	7866	interferon related developmental regulator 2
IGF1R	3480	insulin like growth factor 1 receptor
IKBIP	121457	IKBKB interacting protein
IKZF2	22807	IKAROS family zinc finger 2
IL1A	3552	interleukin 1 alpha
IL21R	50615	interleukin 21 receptor
INTS6	26512	integrator complex subunit 6
IP6K3	117283	inositol hexakisphosphate kinase 3
IQCB1	9657	IQ motif containing B1
IREB2	3658	iron responsive element binding protein 2
ITGA2	3673	integrin subunit alpha 2
ITGA6	3655	integrin subunit alpha 6
ITGB4	3691	integrin subunit beta 4
ITPRIP	85450	inositol 1,4,5-trisphosphate receptor interacting protein
ITPRIPL2	162073	ITPRIP like 2
JAK1	3716	Janus kinase 1
JDP2	122953	Jun dimerization protein 2
JOSD1	9929	Josephin domain containing 1
JUN	3725	Jun proto-oncogene, AP-1 transcription factor subunit
JUP	3728	junction plakoglobin
KBTBD6	89890	kelch repeat and BTB domain containing 6
KCNN4	3783	potassium calcium-activated channel subfamily N member 4
KDM3A	55818	lysine demethylase 3A
KIAA0226L	80183
KIDINS220	57498	kinase D interacting substrate 220
KIF11	3832	kinesin family member 11
KIF5B	3799	kinesin family member 5B
KLF10	7071	Kruppel like factor 10
KLHDC10	23008	kelch domain containing 10
KPNA1	3836	karyopherin subunit alpha 1
KPNA4	3840	karyopherin subunit alpha 4
KPNA6	23633	karyopherin subunit alpha 6
KREMEN1	83999	kringle containing transmembrane protein 1
KRT6B	3854	keratin 6B
KRT77	374454	keratin 77
KRT85	3891	keratin 85
LARP1	23367	La ribonucleoprotein domain family member 1
LARP4	113251	La ribonucleoprotein domain family member 4
LARP4B	23185	La ribonucleoprotein domain family member 4B
LCP1	3936	lymphocyte cytosolic protein 1
LHFPL2	10184	LHFPL tetraspan subfamily member 2
LIG3	3980	DNA ligase 3
LIMCH1	22998	LIM and calponin homology domains 1
LIN28B	389421	lin-28 homolog B
LIN7C	55327	lin-7 homolog C, crumbs cell polarity complex component
LMBR1L	55716	limb development membrane protein 1 like
LRRC8B	23507	leucine rich repeat containing 8 VRAC subunit B
LRRC8C	84230	leucine rich repeat containing 8 VRAC subunit C
LRRC8D	55144	leucine rich repeat containing 8 VRAC subunit D
LRRFIP1	9208	LRR binding FLII interacting protein 1
LRRN1	57633	leucine rich repeat neuronal 1
LSM1	27257	LSM1 homolog, mRNA degradation associated
LSM12	124801	LSM12 homolog
LSS	4047	lanosterol synthase
LTN1	26046	listerin E3 ubiquitin protein ligase 1
LYPLAL1	127018	lysophospholipase like 1
MAK16	84549	MAK16 homolog
MAN1A2	10905	mannosidase alpha class 1A member 2
MAN2B1	4125	mannosidase alpha class 2B member 1
MAP1LC3B	81631	microtubule associated protein 1 light chain 3 beta
MAP1LC3B2	643246	microtubule associated protein 1 light chain 3 beta 2
MAP2K3	5606	mitogen-activated protein kinase kinase 3
MAPK8	5599	mitogen-activated protein kinase 8
MARCH4	57574	membrane associated ring-CH-type finger 4
MARCH5	54708	membrane associated ring-CH-type finger 5
MARCH6	10299	membrane associated ring-CH-type finger 6
MARCKSL1	65108	MARCKS like 1
MAST3	23031	microtubule associated serine/threonine kinase 3
MBNL1	4154	muscleblind like splicing regulator 1
ME3	10873	malic enzyme 3
MET	4233	MET proto-oncogene, receptor tyrosine kinase
MFAP3	4238	microfibril associated protein 3
MGST2	4258	microsomal glutathione S-transferase 2
MIA3	375056	MIA SH3 domain ER export factor 3
MIB1	57534	mindbomb E3 ubiquitin protein ligase 1
MKI67IP	84365
MKRN3	7681	makorin ring finger protein 3
MLH1	4292	mutL homolog 1
MLLT11	10962	MLLT11 transcription factor 7 cofactor
MLXIP	22877	MLX interacting protein
MOSPD2	158747	motile sperm domain containing 2
MPDU1	9526	mannose-P-dolichol utilization defect 1
MPP2	4355	membrane palmitoylated protein 2
MRE11A	4361
MRO	83876	maestro
MRPL28	10573	mitochondrial ribosomal protein L28
MRPS5	64969	mitochondrial ribosomal protein S5
MSANTD4	84437	Myb/SANT DNA binding domain containing 4 with coiled-coils
MSL2	55167	MSL complex subunit 2
MTDH	92140	metadherin
MTF2	22823	metal response element binding transcription factor 2
MTR	4548	5-methyltetrahydrofolate-homocysteine methyltransferase
MTRNR2L10	100463488	MT-RNR2 like 10
MTX3	345778	metaxin 3
MYBL2	4605	MYB proto-oncogene like 2
MYLIP	29116	myosin regulatory light chain interacting protein
MYO10	4651	myosin X
MZT1	440145	mitotic spindle organizing protein 1
N4BP2	55728	NEDD4 binding protein 2
NACC2	138151	NACC family member 2
NAP1L1	4673	nucleosome assembly protein 1 like 1
NAPG	8774	NSF attachment protein gamma
NCEH1	57552	neutral cholesterol ester hydrolase 1
NCKAP1	10787	NCK associated protein 1
NCL	4691	nucleolin
NCOA3	8202	nuclear receptor coactivator 3
NDE1	54820	nudE neurodevelopment protein 1
NDEL1	81565	nudE neurodevelopment protein 1 like 1
NDFIP1	80762	Nedd4 family interacting protein 1
NDUFA12	55967	NADH:ubiquinone oxidoreductase subunit A12
NDUFAF1	51103	NADH:ubiquinone oxidoreductase complex assembly factor 1
NDUFV3	4731	NADH:ubiquinone oxidoreductase subunit V3
NEUROD1	4760	neuronal differentiation 1
NFAT5	10725	nuclear factor of activated T cells 5
NFU1	27247	NFU1 iron-sulfur cluster scaffold
NOL8	55035	nucleolar protein 8
NOL9	79707	nucleolar protein 9
NOP14	8602	NOP14 nucleolar protein
NPR3	4883	natriuretic peptide receptor 3
NR2F6	2063	nuclear receptor subfamily 2 group F member 6
NT5C1B	93034	5'-nucleotidase, cytosolic IB
NT5C3	51251
NT5E	4907	5'-nucleotidase ecto
NUCB1	4924	nucleobindin 1
NXT1	29107	nuclear transport factor 2 like export factor 1
OGDH	4967	oxoglutarate dehydrogenase
OGFOD1	55239	2-oxoglutarate and iron dependent oxygenase domain containing 1
OPHN1	4983	oligophrenin 1
OSBPL8	114882	oxysterol binding protein like 8
P4HA2	8974	prolyl 4-hydroxylase subunit alpha 2
PABPC1	26986	poly(A) binding protein cytoplasmic 1
PAFAH1B2	5049	platelet activating factor acetylhydrolase 1b catalytic subunit 2
PAICS	10606	phosphoribosylaminoimidazole carboxylase and phosphoribosylaminoimidazolesuccinocarboxamide synthase
PAIP1	10605	poly(A) binding protein interacting protein 1
PAK1IP1	55003	PAK1 interacting protein 1
PAPD5	64282
PAWR	5074	pro-apoptotic WT1 regulator
PBRM1	55193	polybromo 1
PCDH10	57575	protocadherin 10
PCGF5	84333	polycomb group ring finger 5
PCMTD2	55251	protein-L-isoaspartate (D-aspartate) O-methyltransferase domain containing 2
PCNA	5111	proliferating cell nuclear antigen
PCNT	5116	pericentrin
PDCD10	11235	programmed cell death 10
PDLIM7	9260	PDZ and LIM domain 7
PER2	8864	period circadian regulator 2
PES1	23481	pescadillo ribosomal biogenesis factor 1
PEX11B	8799	peroxisomal biogenesis factor 11 beta
PGGT1B	5229	protein geranylgeranyltransferase type I subunit beta
PGM1	5236	phosphoglucomutase 1
PGM3	5238	phosphoglucomutase 3
PGPEP1	54858	pyroglutamyl-peptidase I
PHB2	11331	prohibitin 2
PHF13	148479	PHD finger protein 13
PHF16	9767
PHTF2	57157	putative homeodomain transcription factor 2
PICALM	8301	phosphatidylinositol binding clathrin assembly protein
PIK3C2B	5287	phosphatidylinositol-4-phosphate 3-kinase catalytic subunit type 2 beta
PIK3CD	5293	phosphatidylinositol-4,5-bisphosphate 3-kinase catalytic subunit delta
PKM	5315	pyruvate kinase M1/2
PLA2G4A	5321	phospholipase A2 group IVA
PLEKHO2	80301	pleckstrin homology domain containing O2
PLIN3	10226	perilipin 3
PLSCR1	5359	phospholipid scramblase 1
PLXNA1	5361	plexin A1
PNMA1	9240	PNMA family member 1
PNPO	55163	pyridoxamine 5'-phosphate oxidase
POLR2B	5431	RNA polymerase II subunit B
POLR2C	5432	RNA polymerase II subunit C
POLR3E	55718	RNA polymerase III subunit E
PPA1	5464	pyrophosphatase (inorganic) 1
PPARGC1B	133522	PPARG coactivator 1 beta
PPID	5481	peptidylprolyl isomerase D
PPOX	5498	protoporphyrinogen oxidase
PPP1CC	5501	protein phosphatase 1 catalytic subunit gamma
PPP1R10	5514	protein phosphatase 1 regulatory subunit 10
PPP1R12A	4659	protein phosphatase 1 regulatory subunit 12A
PPP1R15B	84919	protein phosphatase 1 regulatory subunit 15B
PPP1R2	5504	protein phosphatase 1 regulatory inhibitor subunit 2
PPP2R1B	5519	protein phosphatase 2 scaffold subunit Abeta
PPP2R2A	5520	protein phosphatase 2 regulatory subunit Balpha
PPP2R4	5524
PPP2R5C	5527	protein phosphatase 2 regulatory subunit B'gamma
PPP3CA	5530	protein phosphatase 3 catalytic subunit alpha
PPP3CB	5532	protein phosphatase 3 catalytic subunit beta
PPP3R1	5534	protein phosphatase 3 regulatory subunit B, alpha
PPTC7	160760	PTC7 protein phosphatase homolog
PRDM1	639	PR/SET domain 1
PREPL	9581	prolyl endopeptidase like
PRKAA1	5562	protein kinase AMP-activated catalytic subunit alpha 1
PRKAR1A	5573	protein kinase cAMP-dependent type I regulatory subunit alpha
PRKCDBP	112464
PRMT1	3276	protein arginine methyltransferase 1
PRPF19	27339	pre-mRNA processing factor 19
PRPF40A	55660	pre-mRNA processing factor 40 homolog A
PRPF4B	8899	pre-mRNA processing factor 4B
PSMD7	5713	proteasome 26S subunit, non-ATPase 7
PSME4	23198	proteasome activator subunit 4
PTAR1	375743	protein prenyltransferase alpha subunit repeat containing 1
PTBP1	5725	polypyrimidine tract binding protein 1
PTGFRN	5738	prostaglandin F2 receptor inhibitor
PTMS	5763	parathymosin
PTP4A1	7803	protein tyrosine phosphatase 4A1
PTPRK	5796	protein tyrosine phosphatase receptor type K
PTRH1	138428	peptidyl-tRNA hydrolase 1 homolog
PYCR2	29920	pyrroline-5-carboxylate reductase 2
QRFPR	84109	pyroglutamylated RFamide peptide receptor
RAB21	23011	RAB21, member RAS oncogene family
RAB27B	5874	RAB27B, member RAS oncogene family
RAB34	83871	RAB34, member RAS oncogene family
RAD23B	5887	RAD23 homolog B, nucleotide excision repair protein
RARS2	57038	arginyl-tRNA synthetase 2, mitochondrial
RASGRP3	25780	RAS guanyl releasing protein 3
RBFOX1	54715	RNA binding fox-1 homolog 1
RBFOX2	23543	RNA binding fox-1 homolog 2
RBM34	23029	RNA binding motif protein 34
RBM5	10181	RNA binding motif protein 5
RBMS1	5937	RNA binding motif single stranded interacting protein 1
RBMS3	27303	RNA binding motif single stranded interacting protein 3
REEP5	7905	receptor accessory protein 5
RETSAT	54884	retinol saturase
REV3L	5980	REV3 like, DNA directed polymerase zeta catalytic subunit
REXO1	57455	RNA exonuclease 1 homolog
REXO4	57109	REX4 homolog, 3'-5' exonuclease
RFT1	91869	RFT1 homolog
RHOB	388	ras homolog family member B
RHOF	54509	ras homolog family member F, filopodia associated
RND3	390	Rho family GTPase 3
RNF122	79845	ring finger protein 122
RNF135	84282	ring finger protein 135
RNF138	51444	ring finger protein 138
RNF220	55182	ring finger protein 220
ROCK2	9475	Rho associated coiled-coil containing protein kinase 2
RPA2	6118	replication protein A2
RPN2	6185	ribophorin II
RPP14	11102	ribonuclease P/MRP subunit p14
RPP40	10799	ribonuclease P/MRP subunit p40
RPRD1A	55197	regulation of nuclear pre-mRNA domain containing 1A
RPRD1B	58490	regulation of nuclear pre-mRNA domain containing 1B
RPS17	6218	ribosomal protein S17
RQCD1	9125	ribosomal protein S17
RRM2	6241	ribonucleotide reductase regulatory subunit M2
RRP15	51018	ribosomal RNA processing 15 homolog
RUNX2	860	runt related transcription factor 2
S100PBP	64766	S100P binding protein
SACS	26278	sacsin molecular chaperone
SAE1	10055	SUMO1 activating enzyme subunit 1
SAMD9	54809	sterile alpha motif domain containing 9
SAMHD1	25939	SAM and HD domain containing deoxynucleoside triphosphate triphosphohydrolase 1
SARS	6301	seryl-tRNA synthetase
SBF1	6305	SET binding factor 1
SCAF1	58506	SR-related CTD associated factor 1
SCD	6319	stearoyl-CoA desaturase
SCML2	10389	Scm polycomb group protein like 2
SCYL1	57410	SCY1 like pseudokinase 1
SDCBP	6386	syndecan binding protein
SEC11A	23478	SEC11 homolog A, signal peptidase complex subunit
SEC11C	90701	SEC11 homolog C, signal peptidase complex subunit
SEC23A	10484	Sec23 homolog A, coat complex II component
SEC24B	10427	SEC24 homolog B, COPII coat complex component
SEC61A2	55176	Sec61 translocon alpha 2 subunit
SEC62	7095	SEC62 homolog, preprotein translocation factor
SEPT7	989	septin 7
SERPINB5	5268	serpin family B member 5
SERPINC1	462	serpin family C member 1
SERPINE1	5054	serpin family E member 1
SERPINE2	5270	serpin family E member 2
SETD3	84193	SET domain containing 3, actin histidine methyltransferase
SETD5	55209	SET domain containing 5
SF3B3	23450	splicing factor 3b subunit 3
SH3GL1	6455	SH3 domain containing GRB2 like 1, endophilin A2
SH3PXD2A	9644	SH3 and PX domains 2A
SHROOM3	57619	shroom family member 3
SIKE1	80143	suppressor of IKBKE 1
SIX4	51804	SIX homeobox 4
SKIDA1	387640	SKI/DACH domain containing 1
SLC12A2	6558	solute carrier family 12 member 2
SLC12A4	6560	solute carrier family 12 member 4
SLC33A1	9197	solute carrier family 33 member 1
SLC35C1	55343	solute carrier family 35 member C1
SLC35G2	80723	solute carrier family 35 member G2
SLC38A1	81539	solute carrier family 38 member 1
SLC38A2	54407	solute carrier family 38 member 2
SLC38A5	92745	solute carrier family 38 member 5
SLC38A7	55238	solute carrier family 38 member 7
SLC4A10	57282	solute carrier family 4 member 10
SLC4A7	9497	solute carrier family 4 member 7
SLC7A11	23657	solute carrier family 7 member 11
SLC7A5	8140	solute carrier family 7 member 5
SLC9A3R2	9351	SLC9A3 regulator 2
SLFN5	162394	schlafen family member 5
SMARCA1	6594	SWI/SNF related, matrix associated, actin dependent regulator of chromatin, subfamily a, member 1
SMCHD1	23347	structural maintenance of chromosomes flexible hinge domain containing 1
SMN1	6606	survival of motor neuron 1, telomeric
SNAI1	6615	snail family transcriptional repressor 1
SNX3	8724	sorting nexin 3
SOBP	55084	sine oculis binding protein homolog
SOCS1	8651	suppressor of cytokine signaling 1
SOCS3	9021	suppressor of cytokine signaling 3
SON	6651	SON DNA binding protein
SOX12	6666	SRY-box 12
SP4	6671	Sp4 transcription factor
SPCS3	60559	signal peptidase complex subunit 3
SRPR	6734
SRSF7	6432	serine and arginine rich splicing factor 7
ST3GAL5	8869	ST3 beta-galactoside alpha-2,3-sialyltransferase 5
STAU1	6780	staufen double-stranded RNA binding protein 1
STRIP1	85369	striatin interacting protein 1
STRN	6801	striatin
STUB1	10273	STIP1 homology and U-box containing protein 1
STX12	23673	syntaxin 12
STX16	8675	syntaxin 16
STX7	8417	syntaxin 7
SUCLA2	8803	succinate-CoA ligase ADP-forming beta subunit
SYPL1	6856	synaptophysin like 1
TAF4B	6875	TATA-box binding protein associated factor 4b
TANK	10010	TRAF family member associated NFKB activator
TAPBP	6892	TAP binding protein
TBC1D10B	26000	TBC1 domain family member 10B
TBC1D4	9882	TBC1 domain family member 4
TBCB	1155	tubulin folding cofactor B
TBPL1	9519	TATA-box binding protein like 1
TELO2	9894	telomere maintenance 2
TFDP1	7027	transcription factor Dp-1
TGFA	7039	transforming growth factor alpha
TGFBI	7045	transforming growth factor beta induced
TGM2	7052	transglutaminase 2
THEM4	117145	thioesterase superfamily member 4
THUMPD1	55623	THUMP domain containing 1
TICAM2	353376	toll like receptor adaptor molecule 2
TIMM17A	10440	translocase of inner mitochondrial membrane 17A
TIMM9	26520	translocase of inner mitochondrial membrane 9
TLDC1	57707
TM9SF1	10548	transmembrane 9 superfamily member 1
TMED1	11018	transmembrane p24 trafficking protein 1
TMED10	10972	transmembrane p24 trafficking protein 10
TMED2	10959	transmembrane p24 trafficking protein 2
TMED3	23423	transmembrane p24 trafficking protein 3
TMED7	51014	transmembrane p24 trafficking protein 7
TMEM192	201931	transmembrane protein 192
TMEM41B	440026	transmembrane protein 41B
TMEM59	9528	transmembrane protein 59
TMEM87A	25963	transmembrane protein 87A
TNFAIP2	7127	TNF alpha induced protein 2
TNFRSF10B	8795	TNF receptor superfamily member 10b
TNPO3	23534	transportin 3
TNRC6A	27327	trinucleotide repeat containing adaptor 6A
TOM1	10043	target of myb1 membrane trafficking protein
TOMM5	401505	translocase of outer mitochondrial membrane 5
TP53	7157	tumor protein p53
TPBG	7162	trophoblast glycoprotein
TPI1	7167	triosephosphate isomerase 1
TPRG1L	127262	tumor protein p63 regulated 1 like
TRIM28	10155	tripartite motif containing 28
TRIO	7204	trio Rho guanine nucleotide exchange factor
TRIP12	9320	thyroid hormone receptor interactor 12
TRRAP	8295	transformation/transcription domain associated protein
TUBA1B	10376	tubulin alpha 1b
TUBB3	10381	tubulin beta 3 class III
TUBB4B	10383	tubulin beta 4B class IVb
TWF1	5756	twinfilin actin binding protein 1
UAP1	6675	UDP-N-acetylglucosamine pyrophosphorylase 1
UBE2H	7328	ubiquitin conjugating enzyme E2 H
UBE3C	9690	ubiquitin protein ligase E3C
UBL3	5412	ubiquitin like 3
UBN1	29855	ubinuclein 1
UBXN4	23190	UBX domain protein 4
UFM1	51569	ubiquitin fold modifier 1
UGDH	7358	UDP-glucose 6-dehydrogenase
UHRF2	115426	ubiquitin like with PHD and ring finger domains 2
URM1	81605	ubiquitin related modifier 1
USE1	55850	unconventional SNARE in the ER 1
USP16	10600	ubiquitin specific peptidase 16
USP37	57695	ubiquitin specific peptidase 37
USP5	8078	ubiquitin specific peptidase 5
UTP11L	51118
UTP15	84135	UTP15 small subunit processome component
UTP6	55813	UTP6 small subunit processome component
VAMP3	9341	vesicle associated membrane protein 3
VAPA	9218	VAMP associated protein A
VASH1	22846	vasohibin 1
VPS33A	65082	VPS33A core subunit of CORVET and HOPS complexes
VPS41	27072	VPS41 subunit of HOPS complex
VWA8	23078	von Willebrand factor A domain containing 8
WDFY2	115825	WD repeat and FYVE domain containing 2
WDR12	55759	WD repeat domain 12
WDR74	54663	WD repeat domain 74
WDR75	84128	WD repeat domain 75
WDR82	80335	WD repeat domain 82
WNT5A	7474	Wnt family member 5A
XPO1	7514	exportin 1
XPO7	23039	exportin 7
XPOT	11260	exportin for tRNA
YBX3	8531	Y-box binding protein 3
YRDC	79693	yrdC N6-threonylcarbamoyltransferase domain containing
YWHAE	7531	tyrosine 3-monooxygenase/tryptophan 5-monooxygenase activation protein epsilon
YWHAZ	7534	tyrosine 3-monooxygenase/tryptophan 5-monooxygenase activation protein zeta
ZBTB39	9880	zinc finger and BTB domain containing 39
ZCRB1	85437	zinc finger CCHC-type and RNA binding motif containing 1
ZDHHC20	253832	zinc finger DHHC-type containing 20
ZFAND5	7763	zinc finger AN1-type containing 5
ZFPL1	7542	zinc finger protein like 1
ZMYND8	23613	zinc finger MYND-type containing 8
ZNF200	7752	zinc finger protein 200
ZNF264	9422	zinc finger protein 264
ZNF324	25799	zinc finger protein 324
ZNF507	22847	zinc finger protein 507
ZNF543	125919	zinc finger protein 543
ZNF638	27332	zinc finger protein 638
ZNRF1	84937	zinc and ring finger 1
ZSCAN29	146050	zinc finger and SCAN domain containing 29
ZXDB	158586	zinc finger X-linked duplicated B
Targets genes regulated by hsa-miR-27b-3p and hsa-miR-30a-5p
AFF4	27125	AF4/FMR2 family member 4
AKIRIN1	79647	akirin 1
ALG9	79796	ALG9 alpha-1,2-mannosyltransferase
CD2AP	23607	CD2 associated protein
CFDP1	10428	craniofacial development protein 1
CPEB4	80315	cytoplasmic polyadenylation element binding protein 4
CTNND1	1500	catenin delta 1
DERL1	79139	derlin 1
FOXN2	3344	forkhead box N2
GCSAM	257144	germinal center associated signaling and motility
LDLR	3949	low density lipoprotein receptor
LIFR	3977	LIF receptor alpha
LMNB2	84823	lamin B2
LPCAT1	79888	lysophosphatidylcholine acyltransferase 1
MIER3	166968	MIER family member 3
NOTCH1	4851	notch receptor 1
NRBP1	29959	nuclear receptor binding protein 1
NUFIP2	57532	nuclear FMR1 interacting protein 2
OTUD4	54726	OTU deubiquitinase 4
PEG10	23089	paternally expressed 10
RAB14	51552	RAB14, member RAS oncogene family
RAP1B	5908	RAP1B, member of RAS oncogene family
SEC24A	10802	SEC24 homolog A, COPII coat complex component
SEMA6A	57556	semaphorin 6A
SFXN1	94081	sideroflexin 1
TAOK1	57551	TAO kinase 1
THBS1	7057	thrombospondin 1
TIMM10	26519	translocase of inner mitochondrial membrane 10
TMED5	50999	transmembrane p24 trafficking protein 5
TRIM23	373	tripartite motif containing 23
TSPYL1	7259	TSPY like 1
TXNDC5	81567	thioredoxin domain containing 5
ZNF460	10794	zinc finger protein 460
Targets genes regulated by hsa-miR-27b-3p and hsa-miR-3135b
ABL2	27	ABL proto-oncogene 2, non-receptor tyrosine kinase
AP3B2	8120	adaptor related protein complex 3 subunit beta 2
DCAF7	10238	DDB1 and CUL4 associated factor 7
ERC1	23085	ELKS/RAB6-interacting/CAST family member 1
FAM217B	63939	family with sequence similarity 217 member B
FHL2	2274	four and a half LIM domains 2
GNG12	55970	G protein subunit gamma 12
NAA50	80218	N(alpha)-acetyltransferase 50, NatE catalytic subunit
OSBPL10	114884	oxysterol binding protein like 10
PIGO	84720	phosphatidylinositol glycan anchor biosynthesis class O
RPS15A	6210	ribosomal protein S15a
SLC26A2	1836	solute carrier family 26 member 2
SPIB	6689	Spi-B transcription factor
SRCAP	10847	Snf2 related CREBBP activator protein
YIPF4	84272	Yip1 domain family member 4
Targets genes regulated by hsa-miR-3135b and hsa-miR-30a-5p
BMS1	9790	BMS1 ribosome biogenesis factor
KDELC2	143888
MAPK1	5594	mitogen-activated protein kinase 1
MED29	55588	mediator complex subunit 29
MOGAT1	116255	monoacylglycerol O-acyltransferase 1
NIP7	51388	nucleolar pre-rRNA processing protein NIP7
PHLDA2	7262	pleckstrin homology like domain family A member 2
PNMA2	10687	PNMA family member 2
RAB10	10890	RAB10, member RAS oncogene family
RRP36	88745	ribosomal RNA processing 36
SOD2	6648	superoxide dismutase 2
TIAL1	7073	TIA1 cytotoxic granule associated RNA binding protein like 1
TIMM8A	1678	translocase of inner mitochondrial membrane 8A
TMCO1	54499	transmembrane and coiled-coil domains 1
VIM	7431	vimentin
Targets genes regulated by hsa-miR-21-3p and hsa-miR-30a-5p
CYCS	54205	cytochrome c, somatic
LCLAT1	253558	lysocardiolipin acyltransferase 1
MAT2A	4144	methionine adenosyltransferase 2A
PRIM1	5557	DNA primase subunit 1
SMAD1	4086	SMAD family member 1
SOX4	6659	SRY-box 4
UHRF1BP1	54887	UHRF1 binding protein 1
Targets genes regulated by hsa-miR-27b-3p and hsa-miR-21-3p
ADD1	118	adducin 1
APEX1	328	apurinic/apyrimidinic endodeoxyribonuclease 1
ARNTL	406	aryl hydrocarbon receptor nuclear translocator like
C5orf51	285636	chromosome 5 open reading frame 51
CALM3	808	calmodulin 3
CELF1	10658	CUGBP Elav-like family member 1
CREB1	1385	cAMP responsive element binding protein 1
DDX17	10521	DEAD-box helicase 17
ELMO1	9844	engulfment and cell motility 1
GPAM	57678	glycerol-3-phosphate acyltransferase, mitochondrial
TP53INP2	58476	tumor protein p53 inducible nuclear protein 2
UBA1	7317	ubiquitin like modifier activating enzyme 1
ZNF618	114991	zinc finger protein 618
Targets genes regulated by hsa-miR-21-3p and hsa-miR-3135b
DNAJC10	54431	DnaJ heat shock protein family (Hsp40) member C10
GPR137C	283554	G protein-coupled receptor 137C
RAB32	10981	RAB32, member RAS oncogene family
Targets genes regulated by hsa-miR-30a-5p, hsa-miR-27b-3p and hsa-miR-3135b
LCOR	84458	ligand dependent nuclear receptor corepressor
