# Supplementary material for: Extracellular vesicles of U937 macrophage cell line infected with DENV-2 induce activation in endothelial cells EA.hy926
Source: PLoS One. 2020 Jan 7;15(1):e0227030. doi: 10.1371/journal.pone.0227030 (PMC6946137; doi:10.1371/journal.pone.0227030)
Supplement: S4 Table — (XLSX) [file pone.0227030.s008.xlsx]

## Sheet: Both Conditions
Table S3. Regulatory network of miR-targets detected in vesicles of infected and uninfected U937 cells.
Gene name	Entrez Gene ID)	NCBI gene description
Targets genes regulated by hsa-miR-92a-3p
AAED1	195827
AAGAB	79719	alpha and gamma adaptin binding protein
AARS	ENSG00000090861	alanyl-tRNA synthetase
AARS2	57505	alanyl-tRNA synthetase 2, mitochondrial
AATK	ENSG00000181409	apoptosis associated tyrosine kinase
ABCA3	21	ATP binding cassette subfamily A member 3
ABCF2	10061	ATP binding cassette subfamily F member 2
ABHD13	ENSG00000139826	abhydrolase domain containing 13
ABHD15	116236	abhydrolase domain containing 15
ABHD2	11057	abhydrolase domain containing 2
ABI2	ENSG00000138443	abl interactor 2
ABL2	ENSG00000143322	ABL proto-oncogene 2, non-receptor tyrosine kinase
AC010327.2	ENSG00000269808
AC012123.1	ENSG00000228835
AC068987.1	ENSG00000260415
ACAA1	30	acetyl-CoA acyltransferase 1
ACACA	31	acetyl-CoA carboxylase alpha
ACADS	35	acyl-CoA dehydrogenase short chain
ACAN	ENSG00000157766	aggrecan
ACAT2	39	acetyl-CoA acetyltransferase 2
ACOX1	ENSG00000161533	acyl-CoA oxidase 1
ACTB	60	actin beta
ACTC1	ENSG00000159251	actin alpha cardiac muscle 1
ACTR1A	10121	actin related protein 1A
ACTR3	ENSG00000115091	actin related protein 3
ADAM10	ENSG00000137845	ADAM metallopeptidase domain 10
ADAM19	ENSG00000135074	ADAM metallopeptidase domain 19
ADAM23	ENSG00000114948	ADAM metallopeptidase domain 23
ADAMTS1	9510	ADAM metallopeptidase with thrombospondin type 1 motif 1
ADAMTS9	ENSG00000163638	ADAM metallopeptidase with thrombospondin type 1 motif 9
ADAMTSL1	ENSG00000178031	ADAMTS like 1
ADAMTSL3	ENSG00000156218	ADAMTS like 3
ADCY3	ENSG00000138031	adenylate cyclase 3
ADM	ENSG00000148926	adrenomedullin
ADO	ENSG00000181915	2-aminoethanethiol dioxygenase
ADRB1	ENSG00000043591	adrenoceptor beta 1
ADRM1	11047	adhesion regulating molecule 1
AEN	64782	apoptosis enhancing nuclease
AFDN	4301	afadin, adherens junction formation factor
AFF1	ENSG00000172493	AF4/FMR2 family member 1
AFF3	ENSG00000144218	AF4/FMR2 family member 3
AFF4	ENSG00000072364	AF4/FMR2 family member 4
AGBL5	60509	ATP/GTP binding protein like 5
AGO3	ENSG00000126070	argonaute RISC catalytic component 3
AGPAT5	55326	1-acylglycerol-3-phosphate O-acyltransferase 5
AHCYL1	ENSG00000168710	adenosylhomocysteinase like 1
AHCYL2	23382	adenosylhomocysteinase like 2
AIFM2	ENSG00000042286	apoptosis inducing factor mitochondria associated 2
AKAP10	ENSG00000108599	A-kinase anchoring protein 10
ALDH9A1	223	aldehyde dehydrogenase 9 family member A1
ALG14	199857	ALG14 UDP-N-acetylglucosaminyltransferase subunit
ALKBH4	54784	alkB homolog 4, lysine demethylase
ALKBH5	54890	alkB homolog 5, RNA demethylase
ALPK3	ENSG00000136383	alpha kinase 3
AMD1	262	adenosylmethionine decarboxylase 1
AMOTL1	154810	angiomotin like 1
ANGPTL2	ENSG00000136859	angiopoietin like 2
ANK3	ENSG00000151150	ankyrin 3
ANKH	56172	ANKH inorganic pyrophosphate transport regulator
ANKIB1	ENSG00000001629	ankyrin repeat and IBR domain containing 1
ANKLE2	23141	ankyrin repeat and LEM domain containing 2
ANKRD13C	ENSG00000118454	ankyrin repeat domain 13C
ANKRD44	ENSG00000065413	ankyrin repeat domain 44
ANKS1A	23294	ankyrin repeat and sterile alpha motif domain containing 1A
ANO4	ENSG00000151572	anoctamin 4
ANO8	ENSG00000074855	anoctamin 8
ANP32E	ENSG00000143401	acidic nuclear phosphoprotein 32 family member E
ANXA11	311	annexin A11
AP2B1	163	adaptor related protein complex 2 subunit beta 1
AP3D1	8943	adaptor related protein complex 3 subunit delta 1
AP3S2	10239	adaptor related protein complex 3 subunit sigma 2
AP5Z1	9907	adaptor related protein complex 5 subunit zeta 1
APOBEC3C	27350	apolipoprotein B mRNA editing enzyme catalytic subunit 3C
APOBEC3F	200316	apolipoprotein B mRNA editing enzyme catalytic subunit 3F
AQP2	ENSG00000167580	aquaporin 2
ARCN1	372	archain 1
ARF1	ENSG00000143761	ADP ribosylation factor 1
ARFGEF1	ENSG00000066777	ADP ribosylation factor guanine nucleotide exchange factor 1
ARFGEF2	ENSG00000124198	ADP ribosylation factor guanine nucleotide exchange factor 2
ARGFX	503582	arginine-fifty homeobox
ARHGAP29	ENSG00000137962	Rho GTPase activating protein 29
ARHGDIA	396	Rho GDP dissociation inhibitor alpha
ARHGEF10	ENSG00000104728	Rho guanine nucleotide exchange factor 10
ARHGEF17	ENSG00000110237	Rho guanine nucleotide exchange factor 17
ARHGEF25	115557	Rho guanine nucleotide exchange factor 25
ARID1A	8289	AT-rich interaction domain 1A
ARID1B	ENSG00000049618	AT-rich interaction domain 1B
ARID4B	51742	AT-rich interaction domain 4B
ARL2	402	ADP ribosylation factor like GTPase 2
ARL5B	ENSG00000165997	ADP ribosylation factor like GTPase 5B
ARMC1	ENSG00000104442	armadillo repeat containing 1
ARNTL2	56938	aryl hydrocarbon receptor nuclear translocator like 2
ARPC2	ENSG00000163466	actin related protein 2/3 complex subunit 2
ARPP19	ENSG00000128989	cAMP regulated phosphoprotein 19
ARRDC3	ENSG00000113369	arrestin domain containing 3
ARRDC4	ENSG00000140450	arrestin domain containing 4
ASAH1	427	N-acylsphingosine amidohydrolase 1
ASB7	ENSG00000183475	ankyrin repeat and SOCS box containing 7
ASGR2	433	asialoglycoprotein receptor 2
ASPH	ENSG00000198363	aspartate beta-hydroxylase
ASPN	ENSG00000106819	asporin
ASS1	445	argininosuccinate synthase 1
ASTN1	ENSG00000152092	astrotactin 1
ASXL2	ENSG00000143970	ASXL transcriptional regulator 2
ATAD3A	55210	ATPase family AAA domain containing 3A
ATG14	ENSG00000126775	autophagy related 14
ATG16L1	55054	autophagy related 16 like 1
ATL3	ENSG00000184743	atlastin GTPase 3
ATM	472	ATM serine/threonine kinase
ATOX1	475	antioxidant 1 copper chaperone
ATP11A	ENSG00000068650	ATPase phospholipid transporting 11A
ATP13A1	57130	ATPase 13A1
ATP1A1	476	ATPase Na+/K+ transporting subunit alpha 1
ATP2A2	ENSG00000174437	ATPase sarcoplasmic/endoplasmic reticulum Ca2+ transporting 2
ATP5A1	498
ATP5B	506
ATP5J	522
ATP6V1B2	ENSG00000147416	ATPase H+ transporting V1 subunit B2
ATP7A	ENSG00000165240	ATPase copper transporting alpha
ATP8B1	ENSG00000081923	ATPase phospholipid transporting 8B1
ATXN1	ENSG00000124788	ataxin 1
ATXN1L	ENSG00000224470	ataxin 1 like
ATXN2L	11273	ataxin 2 like
ATXN7	ENSG00000163635	ataxin 7
AUP1	550	AUP1 lipid droplet regulating VLDL assembly factor
AURKA	ENSG00000087586	aurora kinase A
AURKB	9212	aurora kinase B
AXIN1	8312	axin 1
AXL	ENSG00000167601	AXL receptor tyrosine kinase
AZIN1	ENSG00000155096	antizyme inhibitor 1
B3GALT2	ENSG00000162630	beta-1,3-galactosyltransferase 2
B4GALT7	11285	beta-1,4-galactosyltransferase 7
BACH1	ENSG00000156273	BTB domain and CNC homolog 1
BAG6	7917	BCL2 associated athanogene 6
BAHCC1	57597	BAH domain and coiled-coil containing 1
BAI3	ENSG00000135298
BAK1	ENSG00000030110	BCL2 antagonist/killer 1
BAZ2A	ENSG00000076108	bromodomain adjacent to zinc finger domain 2A
BAZ2B	ENSG00000123636	bromodomain adjacent to zinc finger domain 2B
BBX	56987	BBX high mobility group box domain containing
BCAT2	ENSG00000105552	branched chain amino acid transaminase 2
BCL2L11	ENSG00000153094	BCL2 like 11
BCS1L	617	BCS1 homolog, ubiquinol-cytochrome c reductase complex chaperone
BFAR	51283	bifunctional apoptosis regulator
BID	637	BH3 interacting domain death agonist
BLMH	642	bleomycin hydrolase
BLOC1S5	ENSG00000188428	biogenesis of lysosomal organelles complex 1 subunit 5
BMP2K	ENSG00000138756	BMP2 inducible kinase
BMP8A	353500	bone morphogenetic protein 8a
BMPR1A	ENSG00000107779	bone morphogenetic protein receptor type 1A
BPTF	2186	bromodomain PHD finger transcription factor
BRCC3	79184	BRCA1/BRCA2-containing complex subunit 3
BRD2	6046	bromodomain containing 2
BRF1	2972	BRF1 RNA polymerase III transcription initiation factor subunit
BSDC1	ENSG00000160058	BSD domain containing 1
BSN	ENSG00000164061	bassoon presynaptic cytomatrix protein
BTAF1	9044	B-TFIID TATA-box binding protein associated factor 1
BTLA	ENSG00000186265	B and T lymphocyte associated
BTRC	8945	beta-transducin repeat containing E3 ubiquitin protein ligase
C10orf118	ENSG00000165813
C11orf24	ENSG00000171067	chromosome 11 open reading frame 24
C12orf57	113246	chromosome 12 open reading frame 57
C15orf38-AP3S2	100526783
C16orf87	ENSG00000155330	chromosome 16 open reading frame 87
C17orf51	339263
C18orf25	ENSG00000152242	chromosome 18 open reading frame 25
C1GALT1C1	29071	C1GALT1 specific chaperone 1
C1orf174	339448	chromosome 1 open reading frame 174
C1orf35	79169	chromosome 1 open reading frame 35
C21orf91	ENSG00000154642	chromosome 21 open reading frame 91
C2CD4C	ENSG00000183186	C2 calcium dependent domain containing 4C
C2orf69	ENSG00000178074	chromosome 2 open reading frame 69
C5orf30	ENSG00000181751	chromosome 5 open reading frame 30
C5orf42	65250
C8orf44-SGK3	ENSG00000270024
C9orf64	84267	chromosome 9 open reading frame 64
CA5B	11238	carbonic anhydrase 5B
CACFD1	11094	calcium channel flower domain containing 1
CACNA1C	ENSG00000151067	calcium voltage-gated channel subunit alpha1 C
CACNA1H	ENSG00000196557	calcium voltage-gated channel subunit alpha1 H
CACNA1I	ENSG00000100346	calcium voltage-gated channel subunit alpha1 I
CACNA2D1	ENSG00000153956	calcium voltage-gated channel auxiliary subunit alpha2delta 1
CAD	790	carbamoyl-phosphate synthetase 2, aspartate transcarbamylase, and dihydroorotase
CALM3	ENSG00000160014	calmodulin 3
CAMK2A	ENSG00000070808	calcium/calmodulin dependent protein kinase II alpha
CAMKV	79012	CaM kinase like vesicle associated
CAND1	ENSG00000111530	cullin associated and neddylation dissociated 1
CAPZB	832	capping actin protein of muscle Z-line subunit beta
CARD6	84674	caspase recruitment domain family member 6
CARM1	10498	coactivator associated arginine methyltransferase 1
CARS	833	cysteinyl-tRNA synthetase
CASC10	399726
CASD1	ENSG00000127995	CAS1 domain containing 1
CBFA2T2	9139	CBFA2/RUNX1 translocation partner 2
CBFA2T3	ENSG00000129993	CBFA2/RUNX1 translocation partner 3
CBFB	865	core-binding factor subunit beta
CBLN4	ENSG00000054803	cerebellin 4 precursor
CBR1	873	carbonyl reductase 1
CBS	875	cystathionine-beta-synthase
CBX2	84733	chromobox 2
CBX5	23468	chromobox 5
CC2D2A	57545	coiled-coil and C2 domain containing 2A
CCAR1	55749	cell division cycle and apoptosis regulator 1
CCDC113	29070	coiled-coil domain containing 113
CCDC181	57821	coiled-coil domain containing 181
CCDC57	284001	coiled-coil domain containing 57
CCDC6	8030	coiled-coil domain containing 6
CCDC86	79080	coiled-coil domain containing 86
CCL8	6355	C-C motif chemokine ligand 8
CCNB1	891	cyclin B1
CCNC	ENSG00000112237	cyclin C
CCND1	595	cyclin D1
CCNE1	898	cyclin E1
CCNE2	ENSG00000175305	cyclin E2
CCNI	10983	cyclin I
CCNJ	ENSG00000107443	cyclin J
CCNQ	92002	cyclin Q
CCSAP	126731	centriole, cilia and spindle associated protein
CCSER2	ENSG00000107771	coiled-coil serine rich protein 2
CCT6A	ENSG00000146731	chaperonin containing TCP1 subunit 6A
CCT7	10574	chaperonin containing TCP1 subunit 7
CD180	4064	CD180 molecule
CD226	10666	CD226 molecule
CD276	80381	CD276 molecule
CD2AP	ENSG00000198087	CD2 associated protein
CD2BP2	10421	CD2 cytoplasmic tail binding protein 2
CD3EAP	10849	CD3e molecule associated protein
CD59	966	CD59 molecule (CD59 blood group)
CDC20	991	cell division cycle 20
CDC27	ENSG00000004897	cell division cycle 27
CDC37	11140	cell division cycle 37
CDC42	ENSG00000070831	cell division cycle 42
CDC42BPA	ENSG00000143776	CDC42 binding protein kinase alpha
CDC42EP2	ENSG00000149798	CDC42 effector protein 2
CDC42SE1	56882	CDC42 small effector 1
CDC5L	988	cell division cycle 5 like
CDCA7L	ENSG00000164649	cell division cycle associated 7 like
CDH1	999	cadherin 1
CDH19	ENSG00000071991	cadherin 19
CDK1	983	cyclin dependent kinase 1
CDK11A	728642	cyclin dependent kinase 11A
CDK16	ENSG00000102225	cyclin dependent kinase 16
CDK5R1	ENSG00000176749	cyclin dependent kinase 5 regulatory subunit 1
CDKN1C	ENSG00000129757	cyclin dependent kinase inhibitor 1C
CDKN2AIPNL	91368	CDKN2A interacting protein N-terminal like
CDKN3	1033	cyclin dependent kinase inhibitor 3
CDV3	55573	CDV3 homolog
CEBPA	ENSG00000245848	CCAAT enhancer binding protein alpha
CELF2	ENSG00000048740	CUGBP Elav-like family member 2
CELSR1	9620	cadherin EGF LAG seven-pass G-type receptor 1
CEND1	ENSG00000184524	cell cycle exit and neuronal differentiation 1
CENPF	ENSG00000117724	centromere protein F
CENPP	ENSG00000188312	centromere protein P
CEP350	ENSG00000135837	centrosomal protein 350
CEP41	ENSG00000106477	centrosomal protein 41
CEP85	64793	centrosomal protein 85
CERS1	10715	growth differentiation factor 1
CES2	8824	carboxylesterase 2
CFL2	ENSG00000165410	cofilin 2
CHAF1A	10036	chromatin assembly factor 1 subunit A
CHCHD10	ENSG00000250479	coiled-coil-helix-coiled-coil-helix domain containing 10
CHCHD2	51142	coiled-coil-helix-coiled-coil-helix domain containing 2
CHCHD5	84269	coiled-coil-helix-coiled-coil-helix domain containing 5
CHEK1	1111	checkpoint kinase 1
CHGA	ENSG00000100604	chromogranin A
CHMP7	ENSG00000147457	charged multivesicular body protein 7
CHN1	1123	chimerin 1
CHRM2	ENSG00000181072	cholinergic receptor muscarinic 2
CHRM5	ENSG00000184984	cholinergic receptor muscarinic 5
CHST1	ENSG00000175264	carbohydrate sulfotransferase 1
CHST7	ENSG00000147119	carbohydrate sulfotransferase 7
CHST9	83539	carbohydrate sulfotransferase 9
CHSY3	ENSG00000198108	chondroitin sulfate synthase 3
CHTOP	26097	chromatin target of PRMT1
CIC	ENSG00000079432	capicua transcriptional repressor
CIDEC	63924	cell death inducing DFFA like effector c
CISD1	55847	CDGSH iron sulfur domain 1
CIT	11113	citron rho-interacting serine/threonine kinase
CKB	1152	creatine kinase B
CKMT1B	1159	creatine kinase, mitochondrial 1B
CLDN11	ENSG00000013297	claudin 11
CLDND1	56650	claudin domain containing 1
CLEC16A	ENSG00000038532	C-type lectin domain containing 16A
CLGN	ENSG00000153132	calmegin
CLIC1	1192	chloride intracellular channel 1
CLK3	ENSG00000179335	CDC like kinase 3
CLN8	2055	CLN8 transmembrane ER and ERGIC protein
CLNS1A	1207	chloride nucleotide-sensitive channel 1A
CLSPN	63967	claspin
CLTA	1211	clathrin light chain A
CLTC	1213	clathrin heavy chain
CMTM6	54918	CKLF like MARVEL transmembrane domain containing 6
CNEP1R1	ENSG00000205423	CTD nuclear envelope phosphatase 1 regulatory subunit 1
CNIH1	ENSG00000100528	cornichon family AMPA receptor auxiliary protein 1
CNNM4	ENSG00000158158	cyclin and CBS domain divalent metal cation transport mediator 4
CNOT2	ENSG00000111596
CNOT4	4850	CCR4-NOT transcription complex subunit 4
CNTN4	ENSG00000144619	contactin 4
COA7	65260	cytochrome c oxidase assembly factor 7 (putative)
COG1	ENSG00000166685	component of oligomeric golgi complex 1
COG3	83548	component of oligomeric golgi complex 3
COL18A1	80781	collagen type XVIII alpha 1 chain
COL19A1	ENSG00000082293	collagen type XIX alpha 1 chain
COL1A2	ENSG00000164692	collagen type I alpha 2 chain
COL27A1	ENSG00000196739	collagen type XXVII alpha 1 chain
COL4A2	1284	collagen type IV alpha 2 chain
COL5A1	ENSG00000130635	collagen type V alpha 1 chain
COPG1	22820	coatomer protein complex subunit gamma 1
COPS2	ENSG00000166200	COP9 signalosome subunit 2
COPS6	10980	COP9 signalosome subunit 6
CORO7	79585	coronin 7
COX1	4512
COX18	285521	cytochrome c oxidase assembly factor COX18
COX4I1	1327	cytochrome c oxidase subunit 4I1
CPEB2	ENSG00000137449	cytoplasmic polyadenylation element binding protein 2
CPEB4	ENSG00000113742	cytoplasmic polyadenylation element binding protein 4
CPLX1	ENSG00000168993	complexin 1
CPLX2	ENSG00000145920	complexin 2
CPSF6	11052	cleavage and polyadenylation specific factor 6
CPTP	80772	ceramide-1-phosphate transfer protein
CRBN	51185	cereblon
CREB3L2	ENSG00000182158	cAMP responsive element binding protein 3 like 2
CRTAM	ENSG00000109943	cytotoxic and regulatory T cell molecule
CRTC2	200186	CREB regulated transcription coactivator 2
CRTC3	64784	CREB regulated transcription coactivator 3
CSDE1	7812	cold shock domain containing E1
CSMD1	ENSG00000183117	CUB and Sushi multiple domains 1
CSMD3	ENSG00000164796	CUB and Sushi multiple domains 3
CSPG5	10675	chondroitin sulfate proteoglycan 5
CSTF2T	23283	cleavage stimulation factor subunit 2 tau variant
CTDSPL	10217	CTD small phosphatase like
CTLA4	1493	cytotoxic T-lymphocyte associated protein 4
CTNNBIP1	ENSG00000178585	catenin beta interacting protein 1
CTNNBL1	56259	catenin beta like 1
CTSB	1508	cathepsin B
CTTN	2017	cortactin
CTTNBP2	ENSG00000077063	cortactin binding protein 2
CUL5	8065	cullin 5
CUX1	1523	cut like homeobox 1
CXCL16	58191	C-X-C motif chemokine ligand 16
CXCL5	ENSG00000163735	C-X-C motif chemokine ligand 5
CXorf56	63932	chromosome X open reading frame 56
CXXC4	ENSG00000168772	CXXC finger protein 4
CXXC5	ENSG00000171604	CXXC finger protein 5
CYB5R3	1727	cytochrome b5 reductase 3
CYP20A1	57404	cytochrome P450 family 20 subfamily A member 1
CYP2C19	1557	cytochrome P450 family 2 subfamily C member 19
CYP7A1	1581	cytochrome P450 family 7 subfamily A member 1
DAB2IP	ENSG00000136848	DAB2 interacting protein
DACT1	ENSG00000165617	dishevelled binding antagonist of beta catenin 1
DAND5	199699	DAN domain BMP antagonist family member 5
DAZAP1	26528	DAZ associated protein 1
DBT	ENSG00000137992	dihydrolipoamide branched chain transacylase E2
DCAF12	25853	DDB1 and CUL4 associated factor 12
DCAF6	ENSG00000143164	DDB1 and CUL4 associated factor 6
DCAF8	ENSG00000258465	DDB1 and CUL4 associated factor 8
DCC	ENSG00000187323	DCC netrin 1 receptor
DCHS2	ENSG00000197410	dachsous cadherin-related 2
DCLK2	ENSG00000170390	doublecortin like kinase 2
DCP1A	ENSG00000162290	decapping mRNA 1A
DCP2	167227	decapping mRNA 2
DCTD	1635	dCMP deaminase
DCX	ENSG00000077279	doublecortin
DDI2	ENSG00000197312	DNA damage inducible 1 homolog 2
DDX17	10521	DEAD-box helicase 17
DDX23	9416	DEAD-box helicase 23
DDX39A	10212	DExD-box helicase 39A
DDX3Y	ENSG00000067048	DEAD-box helicase 3 Y-linked
DDX5	1655	DEAD-box helicase 5
DDX56	54606	DEAD-box helicase 56
DEDD2	162989	death effector domain containing 2
DENND2C	163259	DENN domain containing 2C
DENND4B	ENSG00000198837	DENN domain containing 4B
DENND4C	ENSG00000137145	DENN domain containing 4C
DENND5A	23258	DENN domain containing 5A
DENND6A	201627	DENN domain containing 6A
DESI1	ENSG00000100418	desumoylating isopeptidase 1
DHRS3	9249	dehydrogenase/reductase 3
DHRS7B	25979	dehydrogenase/reductase 7B
DHTKD1	55526	dehydrogenase E1 and transketolase domain containing 1
DHX16	8449	DEAH-box helicase 16
DHX30	22907	DExH-box helicase 30
DHX8	1659	DEAH-box helicase 8
DIAPH1	1729	diaphanous related formin 1
DIDO1	11083	death inducer-obliterator 1
DIRAS1	ENSG00000176490	DIRAS family GTPase 1
DKK3	ENSG00000050165	dickkopf WNT signaling pathway inhibitor 3
DLG5	ENSG00000151208	discs large MAGUK scaffold protein 5
DLX6	1750	distal-less homeobox 6
DMP1	ENSG00000152592	dentin matrix acidic phosphoprotein 1
DMXL1	ENSG00000172869	Dmx like 1
DNAJA3	9093	DnaJ heat shock protein family (Hsp40) member A3
DNAJB12	ENSG00000148719	DnaJ heat shock protein family (Hsp40) member B12
DNAJB9	ENSG00000128590	DnaJ heat shock protein family (Hsp40) member B9
DNAJC21	134218	DnaJ heat shock protein family (Hsp40) member C21
DNAJC30	ENSG00000176410	DnaJ heat shock protein family (Hsp40) member C30
DNM2	1785	dynamin 2
DNMT1	1786	DNA methyltransferase 1
DNPH1	10591	2'-deoxynucleoside 5'-phosphate N-hydrolase 1
DOCK9	ENSG00000088387	dedicator of cytokinesis 9
DOK5	ENSG00000101134	docking protein 5
DOPEY2	9980
DOT1L	84444	DOT1 like histone lysine methyltransferase
DPP8	ENSG00000074603	dipeptidyl peptidase 8
DSC2	ENSG00000134755	desmocollin 2
DSCAML1	ENSG00000177103	DS cell adhesion molecule like 1
DSTYK	ENSG00000133059	dual serine/threonine and tyrosine protein kinase
DTL	51514	denticleless E3 ubiquitin protein ligase homolog
DTWD2	285605	DTW domain containing 2
DTX2	ENSG00000091073	deltex E3 ubiquitin ligase 2
DUS2	ENSG00000167264	dihydrouridine synthase 2
DUSP1	ENSG00000120129	dual specificity phosphatase 1
DUSP11	8446	dual specificity phosphatase 11
DUSP5	ENSG00000138166	dual specificity phosphatase 5
DUSP6	ENSG00000139318	dual specificity phosphatase 6
DYNC1H1	1778	dynein cytoplasmic 1 heavy chain 1
DYNLL1	8655	dynein light chain LC8-type 1
DYNLT3	6990	dynein light chain Tctex-type 3
DYRK1A	1859	dual specificity tyrosine phosphorylation regulated kinase 1A
DYRK2	ENSG00000127334	dual specificity tyrosine phosphorylation regulated kinase 2
E4F1	1877	E4F transcription factor 1
EARS2	124454	glutamyl-tRNA synthetase 2, mitochondrial
EBAG9	ENSG00000147654	estrogen receptor binding site associated antigen 9
EBP	10682	EBP cholestenol delta-isomerase
EDC4	23644	enhancer of mRNA decapping 4
EDEM1	ENSG00000134109	ER degradation enhancing alpha-mannosidase like protein 1
EEF1A1	1915	eukaryotic translation elongation factor 1 alpha 1
EEF2	1938	eukaryotic translation elongation factor 2
EFNA5	1946	ephrin A5
EFNB1	1947	ephrin B1
EFR3A	ENSG00000132294	EFR3 homolog A
EFTUD2	9343	elongation factor Tu GTP binding domain containing 2
EGLN2	112398	egl-9 family hypoxia inducible factor 2
EGR2	ENSG00000122877	early growth response 2
EHBP1	23301	EH domain binding protein 1
EID2B	126272	EP300 interacting inhibitor of differentiation 2B
EIF1	ENSG00000173812	eukaryotic translation initiation factor 1
EIF2AK1	27102	eukaryotic translation initiation factor 2 alpha kinase 1
EIF2B2	8892	eukaryotic translation initiation factor 2B subunit beta
EIF2S3	1968	eukaryotic translation initiation factor 2 subunit gamma
EIF3B	8662	eukaryotic translation initiation factor 3 subunit B
EIF3C	8663	eukaryotic translation initiation factor 3 subunit C
EIF3G	8666	eukaryotic translation initiation factor 3 subunit G
EIF3K	27335	eukaryotic translation initiation factor 3 subunit K
EIF4B	1975	eukaryotic translation initiation factor 4B
EIF4EBP1	1978	eukaryotic translation initiation factor 4E binding protein 1
EIF4G2	ENSG00000110321	eukaryotic translation initiation factor 4 gamma 2
EIF5A2	ENSG00000163577	eukaryotic translation initiation factor 5A2
EIF5B	ENSG00000158417	eukaryotic translation initiation factor 5B
EIF6	3692	eukaryotic translation initiation factor 6
ELAC2	60528	elaC ribonuclease Z 2
ELF4	2000	E74 like ETS transcription factor 4
ELFN2	ENSG00000166897	extracellular leucine rich repeat and fibronectin type III domain containing 2
ELK4	ENSG00000158711	ETS transcription factor ELK4
ELOB	6923	elongin B
ELOF1	84337	elongation factor 1 homolog
ELP1	8518	elongator complex protein 1
EMD	2010	emerin
EN2	ENSG00000164778	engrailed homeobox 2
ENOPH1	58478	enolase-phosphatase 1
ENTHD1	150350	ENTH domain containing 1
ENTPD4	ENSG00000197217	ectonucleoside triphosphate diphosphohydrolase 4
ENTPD5	ENSG00000187097	ectonucleoside triphosphate diphosphohydrolase 5 (inactive)
EOMES	ENSG00000163508	eomesodermin
EPB41L3	23136	erythrocyte membrane protein band 4.1 like 3
EPB41L4A	ENSG00000129595	erythrocyte membrane protein band 4.1 like 4A
EPB41L4A-AS2	ENSG00000268358
EPC2	ENSG00000135999	enhancer of polycomb homolog 2
EPG5	ENSG00000152223	ectopic P-granules autophagy protein 5 homolog
EPHA7	2045	EPH receptor A7
EPHA8	ENSG00000070886	EPH receptor A8
EPHB2	2048	EPH receptor B2
EPS8	ENSG00000151491	epidermal growth factor receptor pathway substrate 8
ERAP1	51752	endoplasmic reticulum aminopeptidase 1
ERBB2IP	ENSG00000112851
ERC2	ENSG00000187672	ELKS/RAB6-interacting/CAST family member 2
ERGIC1	57222	endoplasmic reticulum-golgi intermediate compartment 1
ERGIC2	ENSG00000087502	ERGIC and golgi 2
ERH	2079	ERH mRNA splicing and mitosis factor
ESD	2098	esterase D
ESR2	2100	estrogen receptor 2
ESRP1	ENSG00000104413	epithelial splicing regulatory protein 1
ESRRG	ENSG00000196482	estrogen related receptor gamma
ETFA	2108	electron transfer flavoprotein subunit alpha
ETV6	2120	ETS variant 6
EVI5	ENSG00000067208	ecotropic viral integration site 5
EVX2	ENSG00000174279	even-skipped homeobox 2
EXOSC6	118460	exosome component 6
EZH2	ENSG00000106462	enhancer of zeste 2 polycomb repressive complex 2 subunit
EZR	7430	ezrin
F11R	50848	F11 receptor
F8A3	474384	coagulation factor VIII associated 3
FAF1	11124	Fas associated factor 1
FAM110B	ENSG00000169122	family with sequence similarity 110 member B
FAM110C	ENSG00000184731	family with sequence similarity 110 member C
FAM117B	ENSG00000138439	family with sequence similarity 117 member B
FAM129A	116496	family with sequence similarity 129 member A
FAM129B	64855	family with sequence similarity 129 member B
FAM133B	ENSG00000234545	family with sequence similarity 133 member B
FAM135A	ENSG00000082269	family with sequence similarity 135 member A
FAM150B	ENSG00000189292
FAM160A2	ENSG00000051009	family with sequence similarity 160 member A2
FAM160B1	ENSG00000151553	family with sequence similarity 160 member B1
FAM160B2	64760	family with sequence similarity 160 member B2
FAM168B	130074	family with sequence similarity 168 member B
FAM189B	10712	family with sequence similarity 189 member B
FAM196A	ENSG00000188916
FAM196B	ENSG00000204767
FAM19A1	ENSG00000183662
FAM20C	ENSG00000177706	FAM20C golgi associated secretory pathway kinase
FAM214A	ENSG00000047346	family with sequence similarity 214 member A
FAM3A	60343	family with sequence similarity 3 member A
FAM49A	81553	family with sequence similarity 49 member A
FAM69B	138311
FAM76B	ENSG00000077458	family with sequence similarity 76 member B
FAM81A	ENSG00000157470	family with sequence similarity 81 member A
FAM83G	644815	family with sequence similarity 83 member G
FAM84A	ENSG00000162981
FAM91A1	157769	family with sequence similarity 91 member A1
FAR1	ENSG00000197601	fatty acyl-CoA reductase 1
FARP1	ENSG00000152767	FERM, ARH/RhoGEF and pleckstrin domain protein 1
FASN	2194	fatty acid synthase
FAU	2197	FAU ubiquitin like and ribosomal protein S30 fusion
FBN1	ENSG00000166147	fibrillin 1
FBXO32	ENSG00000156804	F-box protein 32
FBXO33	ENSG00000165355	F-box protein 33
FBXW2	26190	F-box and WD repeat domain containing 2
FGB	ENSG00000171564	fibrinogen beta chain
FGF2	2247	fibroblast growth factor 2
FHL2	ENSG00000115641	four and a half LIM domains 2
FHL3	ENSG00000183386	four and a half LIM domains 3
FHOD1	29109	formin homology 2 domain containing 1
FKBP14	ENSG00000106080	FKBP prolyl isomerase 14
FKBP1A	ENSG00000088832	FKBP prolyl isomerase 1A
FKBP4	2288	FKBP prolyl isomerase 4
FKBP8	23770	FKBP prolyl isomerase 8
FKBP9	11328	FKBP prolyl isomerase 9
FKBPL	63943	FKBP prolyl isomerase like
FLCN	201163	folliculin
FLNA	2316	filamin A
FLNB	2317	filamin B
FLYWCH1	84256	FLYWCH-type zinc finger 1
FMN2	ENSG00000155816	formin 2
FNDC3B	ENSG00000075420	fibronectin type III domain containing 3B
FNIP1	ENSG00000217128	folliculin interacting protein 1
FNIP2	ENSG00000052795	folliculin interacting protein 2
FOPNL	123811	FGFR1OP N-terminal like
FOXP4	ENSG00000137166	forkhead box P4
FREM2	ENSG00000150893	FRAS1 related extracellular matrix protein 2
FRMPD3	ENSG00000147234	FERM and PDZ domain containing 3
FRY	ENSG00000073910	FRY microtubule binding protein
FRYL	ENSG00000075539	FRY like transcription coactivator
FST	ENSG00000134363	follistatin
FTSJ1	24140	FtsJ RNA 2'-O-methyltransferase 1
FUK	197258
FUT10	84750	fucosyltransferase 10
FUT11	ENSG00000196968	fucosyltransferase 11
FXR1	ENSG00000114416	FMR1 autosomal homolog 1
FYCO1	79443	FYVE and coiled-coil domain containing 1
FZD10	ENSG00000111432	frizzled class receptor 10
G2E3	55632	G2/M-phase specific E3 ubiquitin protein ligase
G3BP2	ENSG00000138757	G3BP stress granule assembly factor 2
GAA	ENSG00000171298	glucosidase alpha, acid
GABARAPL2	11345	GABA type A receptor associated protein like 2
GABPA	2551	GA binding protein transcription factor subunit alpha
GABRA3	ENSG00000011677	gamma-aminobutyric acid type A receptor alpha3 subunit
GAK	2580	cyclin G associated kinase
GALNT7	ENSG00000109586	polypeptide N-acetylgalactosaminyltransferase 7
GAN	ENSG00000261609	gigaxonin
GANAB	23193	glucosidase II alpha subunit
GAPDH	2597	glyceraldehyde-3-phosphate dehydrogenase
GARNL3	84253	GTPase activating Rap/RanGAP domain like 3
GAS2L3	ENSG00000139354	growth arrest specific 2 like 3
GATA2	ENSG00000179348	GATA binding protein 2
GATA3	2625	GATA binding protein 3
GATA6	ENSG00000141448	GATA binding protein 6
GATAD2A	54815	GATA zinc finger domain containing 2A
GBP4	115361	guanylate binding protein 4
GCHFR	2644	GTP cyclohydrolase I feedback regulator
GCLM	ENSG00000023909	glutamate-cysteine ligase modifier subunit
GCNT3	9245	glucosaminyl (N-acetyl) transferase 3, mucin type
GDF11	ENSG00000135414	growth differentiation factor 11
GDPD5	81544	glycerophosphodiester phosphodiesterase domain containing 5
GEMIN2	8487	gem nuclear organelle associated protein 2
GEMIN6	79833	gem nuclear organelle associated protein 6
GFPT2	ENSG00000131459	glutamine-fructose-6-phosphate transaminase 2
GGA2	23062	golgi associated, gamma adaptin ear containing, ARF binding protein 2
GGCX	2677	gamma-glutamyl carboxylase
GHITM	27069	growth hormone inducible transmembrane protein
GIGYF2	ENSG00000204120	GRB10 interacting GYF protein 2
GIT2	ENSG00000139436	GIT ArfGAP 2
GLCE	ENSG00000138604	glucuronic acid epimerase
GLO1	2739	glyoxalase I
GLOD4	51031	glyoxalase domain containing 4
GLRA1	ENSG00000145888	glycine receptor alpha 1
GLTSCR1L	ENSG00000112624
GLUL	ENSG00000135821	glutamate-ammonia ligase
GM2A	2760	GM2 ganglioside activator
GNG7	2788	G protein subunit gamma 7
GNPNAT1	64841	glucosamine-phosphate N-acetyltransferase 1
GNS	ENSG00000135677	glucosamine (N-acetyl)-6-sulfatase
GOLGA1	ENSG00000136935	golgin A1
GOLGA3	ENSG00000090615	golgin A3
GOLGA8A	ENSG00000175265	golgin A8 family member A
GOLGA8B	ENSG00000215252	golgin A8 family member B
GOLGA8I	ENSG00000153666
GOLGA8IP	283796
GOLGA8J	ENSG00000179938	golgin A8 family member J
GOLGA8M	ENSG00000188626	golgin A8 family member M
GOLGA8O	ENSG00000206127	golgin A8 family member O
GOLGA8R	ENSG00000186399	golgin A8 family member R
GOLIM4	27333	golgi integral membrane protein 4
GOLM1	51280	golgi membrane protein 1
GOT2	2806	glutamic-oxaloacetic transaminase 2
GPATCH8	ENSG00000186566	G-patch domain containing 8
GPBP1L1	60313	GC-rich promoter binding protein 1 like 1
GPC6	ENSG00000183098	glypican 6
GPM6A	ENSG00000150625	glycoprotein M6A
GPR124	ENSG00000020181
GPR137C	ENSG00000180998	G protein-coupled receptor 137C
GPR158	ENSG00000151025	G protein-coupled receptor 158
GPR173	ENSG00000184194	G protein-coupled receptor 173
GPR180	ENSG00000152749	G protein-coupled receptor 180
GPR89B	51463	G protein-coupled receptor 89B
GPRC5A	ENSG00000013588	G protein-coupled receptor class C group 5 member A
GPX3	2878	glutathione peroxidase 3
GRAMD1B	ENSG00000023171	GRAM domain containing 1B
GRAMD4	ENSG00000075240	GRAM domain containing 4
GREB1L	ENSG00000141449	GREB1 like retinoic acid receptor coactivator
GRHL1	ENSG00000134317	grainyhead like transcription factor 1
GRIA1	ENSG00000155511	glutamate ionotropic receptor AMPA type subunit 1
GRID2	ENSG00000152208	glutamate ionotropic receptor delta type subunit 2
GRIK3	ENSG00000163873	glutamate ionotropic receptor kainate type subunit 3
GRK5	ENSG00000198873	G protein-coupled receptor kinase 5
GRM2	ENSG00000164082	glutamate metabotropic receptor 2
GRM7	ENSG00000196277	glutamate metabotropic receptor 7
GSK3B	2932	glycogen synthase kinase 3 beta
GSTP1	2950	glutathione S-transferase pi 1
GTF2E1	2960	general transcription factor IIE subunit 1
GTF3C1	2975	general transcription factor IIIC subunit 1
GTF3C2	2976	general transcription factor IIIC subunit 2
GUF1	60558	GUF1 homolog, GTPase
GULP1	51454	GULP PTB domain containing engulfment adaptor 1
H1FX	8971	H1 histone family member X
HACD4	401494	3-hydroxyacyl-CoA dehydratase 4
HADHA	3030	hydroxyacyl-CoA dehydrogenase trifunctional multienzyme complex subunit alpha
HAND1	ENSG00000113196	heart and neural crest derivatives expressed 1
HAND2	ENSG00000164107	heart and neural crest derivatives expressed 2
HAS2	ENSG00000170961	hyaluronan synthase 2
HAS3	ENSG00000103044	hyaluronan synthase 3
HAUS1	115106	HAUS augmin like complex subunit 1
HBB	3043	hemoglobin subunit beta
HCFC1	3054	host cell factor C1
HCN2	ENSG00000099822	hyperpolarization activated cyclic nucleotide gated potassium and sodium channel 2
HDAC1	3065	histone deacetylase 1
HDAC2	3066	histone deacetylase 2
HDGF	3068	heparin binding growth factor
HEATR1	55127	HEAT repeat containing 1
HEATR6	63897	HEAT repeat containing 6
HECW1	ENSG00000002746	HECT, C2 and WW domain containing E3 ubiquitin protein ligase 1
HECW2	ENSG00000138411	HECT, C2 and WW domain containing E3 ubiquitin protein ligase 2
HEG1	ENSG00000173706	heart development protein with EGF like domains 1
HELQ	113510	helicase, POLQ like
HERC1	8925	HECT and RLD domain containing E3 ubiquitin protein ligase family member 1
HERC2	ENSG00000128731	HECT and RLD domain containing E3 ubiquitin protein ligase 2
HERC3	ENSG00000138641	HECT and RLD domain containing E3 ubiquitin protein ligase 3
HES1	3280	hes family bHLH transcription factor 1
HGH1	51236	HGH1 homolog
HHIP	ENSG00000164161	hedgehog interacting protein
HIP1R	9026	huntingtin interacting protein 1 related
HIST1H1E	3008	histone cluster 1 H1 family member e
HIST1H2AB	8335	histone cluster 1 H2A family member b
HIST1H2AC	8334	histone cluster 1 H2A family member c
HIST1H2AE	3012	histone cluster 1 H2A family member e
HIST1H2AH	85235	histone cluster 1 H2A family member h
HIST1H2AM	8336	histone cluster 1 H2A family member m
HIST1H3D	8351	histone cluster 1 H3 family member d
HIST1H4C	8364	histone cluster 1 H4 family member c
HIST2H2AA3	8337	histone cluster 2 H2A family member a3
HIVEP1	ENSG00000095951	human immunodeficiency virus type I enhancer binding protein 1
HLA-E	3133	major histocompatibility complex, class I, E
HMGA2	ENSG00000149948	high mobility group AT-hook 2
HMGCR	3156	3-hydroxy-3-methylglutaryl-CoA reductase
HMGCS1	3157	3-hydroxy-3-methylglutaryl-CoA synthase 1
HMGXB3	22993	HMG-box containing 3
HMX3	ENSG00000188620	H6 family homeobox 3
HNF1B	ENSG00000108753	HNF1 homeobox B
HNRNPA0	ENSG00000177733	heterogeneous nuclear ribonucleoprotein A0
HNRNPF	3185	heterogeneous nuclear ribonucleoprotein F
HNRNPLL	92906	heterogeneous nuclear ribonucleoprotein L like
HOGA1	112817	4-hydroxy-2-oxoglutarate aldolase 1
HOXA13	3209	homeobox A13
HOXA5	3202	homeobox A5
HOXB8	ENSG00000120068	homeobox B8
HOXC12	ENSG00000123407	homeobox C12
HOXC4	ENSG00000273266	homeobox C4
HOXC8	ENSG00000037965	homeobox C8
HOXD10	ENSG00000128710	homeobox D10
HOXD11	ENSG00000128713	homeobox D11
HP1BP3	50809	heterochromatin protein 1 binding protein 3
HSD17B10	3028	hydroxysteroid 17-beta dehydrogenase 10
HSP90AB1	3326	heat shock protein 90 alpha family class B member 1
HSP90B1	7184	heat shock protein 90 beta family member 1
HSPA8	3312	heat shock protein family A (Hsp70) member 8
HSPBP1	23640	HSPA (Hsp70) binding protein 1
HSPE1-MOB4	ENSG00000270757	HSPE1-MOB4 readthrough
HSPH1	10808	heat shock protein family H (Hsp110) member 1
IARS2	55699	isoleucyl-tRNA synthetase 2, mitochondrial
IBSP	ENSG00000029559	integrin binding sialoprotein
IBTK	ENSG00000005700	inhibitor of Bruton tyrosine kinase
ICK	ENSG00000112144	intestinal cell kinase
IDH1	ENSG00000138413	isocitrate dehydrogenase (NADP(+)) 1, cytosolic
IER3IP1	51124	immediate early response 3 interacting protein 1
IFITM1	8519	interferon induced transmembrane protein 1
IFT172	26160	intraflagellar transport 172
IFT22	64792	intraflagellar transport 22
IGFBP7	ENSG00000163453	insulin like growth factor binding protein 7
IGSF1	3547	immunoglobulin superfamily member 1
IK	3550	IK cytokine
IKZF1	10320	IKAROS family zinc finger 1
IKZF2	ENSG00000030419	IKAROS family zinc finger 2
IL17RA	23765	interleukin 17 receptor A
ILF2	3608	interleukin enhancer binding factor 2
IMPA2	ENSG00000141401	inositol monophosphatase 2
INCENP	3619	inner centromere protein
ING2	ENSG00000168556	inhibitor of growth family member 2
INSL5	ENSG00000172410	insulin like 5
IPO4	79711	importin 4
IPO5	ENSG00000065150	importin 5
IQGAP1	8826	IQ motif containing GTPase activating protein 1
IQGAP2	ENSG00000145703	IQ motif containing GTPase activating protein 2
IRF2BPL	64207	interferon regulatory factor 2 binding protein like
IRGQ	126298	immunity related GTPase Q
IRS2	ENSG00000185950	insulin receptor substrate 2
ISM2	145501	isthmin 2
ITGA5	ENSG00000161638	integrin subunit alpha 5
ITGA6	ENSG00000091409	integrin subunit alpha 6
ITGA8	ENSG00000077943	integrin subunit alpha 8
ITGAV	ENSG00000138448	integrin subunit alpha V
ITM2B	ENSG00000136156	integral membrane protein 2B
ITPR1	ENSG00000150995	inositol 1,4,5-trisphosphate receptor type 1
ITPR3	3710	inositol 1,4,5-trisphosphate receptor type 3
ITPRIPL2	ENSG00000205730	ITPRIP like 2
JAG2	3714	jagged canonical Notch ligand 2
JMJD6	23210	jumonji domain containing 6, arginine demethylase and lysine hydroxylase
JOSD1	ENSG00000100221	Josephin domain containing 1
JPH2	ENSG00000149596	junctophilin 2
KALRN	ENSG00000160145	kalirin RhoGEF kinase
KANK2	25959	KN motif and ankyrin repeat domains 2
KANSL2	54934	KAT8 regulatory NSL complex subunit 2
KAT2A	2648	lysine acetyltransferase 2A
KAT2B	ENSG00000114166	lysine acetyltransferase 2B
KBTBD8	ENSG00000163376	kelch repeat and BTB domain containing 8
KCNC1	3746	potassium voltage-gated channel subfamily C member 1
KCNC4	ENSG00000116396	potassium voltage-gated channel subfamily C member 4
KCND2	ENSG00000184408	potassium voltage-gated channel subfamily D member 2
KCNJ3	ENSG00000162989	potassium voltage-gated channel subfamily J member 3
KCNK3	ENSG00000171303	potassium two pore domain channel subfamily K member 3
KCNN3	ENSG00000143603	potassium calcium-activated channel subfamily N member 3
KCTD5	54442	potassium channel tetramerization domain containing 5
KCTD7	154881	potassium channel tetramerization domain containing 7
KDELR1	10945	KDEL endoplasmic reticulum protein retention receptor 1
KDM2A	ENSG00000173120	lysine demethylase 2A
KDM3B	51780	lysine demethylase 3B
KDSR	2531	3-ketodihydrosphingosine reductase
KHDRBS1	10657	KH RNA binding domain containing, signal transduction associated 1
KHSRP	8570	KH-type splicing regulatory protein
KIAA0100	9703	KIAA0100
KIAA1024	ENSG00000169330
KIAA1109	ENSG00000138688	KIAA1109
KIAA1211	ENSG00000109265
KIAA1279	ENSG00000198954	KIAA1211
KIAA1432	ENSG00000107036
KIAA1549	57670	KIAA1549
KIAA1549L	ENSG00000110427	KIAA1549 like
KIAA1586	57691	KIAA1586
KIAA1671	85379	KIAA1671
KIAA1958	158405	KIAA1958
KIF18B	146909	kinesin family member 18B
KIF1A	547	kinesin family member 1A
KIF1B	ENSG00000054523	kinesin family member 1B
KIF20A	10112	kinesin family member 20A
KIF2C	11004	kinesin family member 2C
KIF3B	ENSG00000101350	kinesin family member 3B
KIF5B	ENSG00000170759	kinesin family member 5B
KIFC1	3833	kinesin family member C1
KLC2	64837	kinesin light chain 2
KLF2	ENSG00000127528	Kruppel like factor 2
KLF4	ENSG00000136826	Kruppel like factor 4
KLHDC10	ENSG00000128607	kelch domain containing 10
KLHL11	ENSG00000178502	kelch like family member 11
KLHL14	ENSG00000197705	kelch like family member 14
KLHL18	ENSG00000114648	kelch like family member 18
KLHL29	ENSG00000119771	kelch like family member 29
KLHL3	ENSG00000146021	kelch like family member 3
KLHL31	ENSG00000124743	kelch like family member 31
KLHL36	79786	kelch like family member 36
KMT2D	8085	lysine methyltransferase 2D
KMT2E	ENSG00000005483	lysine methyltransferase 2E
KPNA2	3838	karyopherin subunit alpha 2
KPNA3	3839	karyopherin subunit alpha 3
KPNA5	ENSG00000196911	karyopherin subunit alpha 5
KPNA6	23633	karyopherin subunit alpha 6
KPNB1	3837	karyopherin subunit beta 1
KPTN	11133	kaptin, actin binding protein
KRT1	ENSG00000167768	keratin 1
LARP1	23367	La ribonucleoprotein domain family member 1
LASP1	3927	LIM and SH3 protein 1
LATS2	ENSG00000150457	large tumor suppressor kinase 2
LAX1	54900	lymphocyte transmembrane adaptor 1
LBX1	ENSG00000138136	ladybird homeobox 1
LCOR	ENSG00000196233	ligand dependent nuclear receptor corepressor
LDLR	3949	low density lipoprotein receptor
LDLRAD4	ENSG00000168675	low density lipoprotein receptor class A domain containing 4
LDLRAP1	26119	low density lipoprotein receptor adaptor protein 1
LEPREL2	ENSG00000110811
LETM1	3954	leucine zipper and EF-hand containing transmembrane protein 1
LHFPL2	ENSG00000145685	LHFPL tetraspan subfamily member 2
LILRA2	11027	leukocyte immunoglobulin like receptor A2
LIMD1	8994	LIM domains containing 1
LIN28A	ENSG00000131914	lin-28 homolog A
LMBR1L	ENSG00000139636	limb development membrane protein 1 like
LMNB2	84823	lamin B2
LMO2	ENSG00000135363	LIM domain only 2
LONRF3	ENSG00000175556	LON peptidase N-terminal domain and ring finger 3
LPIN1	23175	lipin 1
LRIG1	26018	leucine rich repeats and immunoglobulin like domains 1
LRP1B	ENSG00000168702	LDL receptor related protein 1B
LRRC27	80313	leucine rich repeat containing 27
LRRC37A2	474170	leucine rich repeat containing 37 member A2
LRRC4	ENSG00000128594	leucine rich repeat containing 4
LRRC8B	ENSG00000197147	leucine rich repeat containing 8 VRAC subunit B
LRRFIP2	ENSG00000093167	LRR binding FLII interacting protein 2
LSM7	51690	LSM7 homolog, U6 small nuclear RNA and mRNA degradation associated
LTBP1	4052	latent transforming growth factor beta binding protein 1
LURAP1L	ENSG00000153714	leucine rich adaptor protein 1 like
LUZP1	ENSG00000169641	leucine zipper protein 1
LXN	56925	latexin
LY6G5B	58496	lymphocyte antigen 6 family member G5B
LYST	ENSG00000143669	lysosomal trafficking regulator
MACF1	23499	microtubule actin crosslinking factor 1
MAFG	4097	MAF bZIP transcription factor G
MAFK	ENSG00000198517	MAF bZIP transcription factor K
MAML1	9794	mastermind like transcriptional coactivator 1
MAN2A1	ENSG00000112893	mannosidase alpha class 2A member 1
MAP1B	ENSG00000131711	microtubule associated protein 1B
MAP2K4	ENSG00000065559	mitogen-activated protein kinase kinase 4
MAP3K4	4216	mitogen-activated protein kinase kinase kinase 4
MAP3K6	9064	mitogen-activated protein kinase kinase kinase 6
MAP4	4134	microtubule associated protein 4
MAP4K2	ENSG00000168067	mitogen-activated protein kinase kinase kinase kinase 2
MAPK1IP1L	93487	mitogen-activated protein kinase 1 interacting protein 1 like
MAPK8	ENSG00000107643	mitogen-activated protein kinase 8
MAPK9	5601	mitogen-activated protein kinase 9
MAPRE1	22919	microtubule associated protein RP/EB family member 1
MARCH3	ENSG00000173926	membrane associated ring-CH-type finger 3
MARCH4	ENSG00000144583	membrane associated ring-CH-type finger 4
MARCH8	ENSG00000165406	membrane associated ring-CH-type finger 8
MARK1	ENSG00000116141	microtubule affinity regulating kinase 1
MARS	4141	methionyl-tRNA synthetase
MAST3	23031	microtubule associated serine/threonine kinase 3
MAT2B	ENSG00000038274	methionine adenosyltransferase 2B
MAU2	23383	MAU2 sister chromatid cohesion factor
MAVS	57506	mitochondrial antiviral signaling protein
MBD2	ENSG00000134046	methyl-CpG binding domain protein 2
MBOAT2	ENSG00000143797	membrane bound O-acyltransferase domain containing 2
MCCD1	401250	mitochondrial coiled-coil domain 1
MCF2L2	23101	MCF.2 cell line derived transforming sequence-like 2
MCL1	4170	MCL1 apoptosis regulator, BCL2 family member
MCM3	4172	minichromosome maintenance complex component 3
MCM7	4176	minichromosome maintenance complex component 7
MCOLN2	ENSG00000153898	mucolipin 2
MDM2	4193	MDM2 proto-oncogene
MDN1	23195	midasin AAA ATPase 1
ME2	4200	malic enzyme 2
MED16	10025	mediator complex subunit 16
MED29	ENSG00000063322	mediator complex subunit 29
MED7	9443	mediator complex subunit 7
MEF2D	ENSG00000116604	myocyte enhancer factor 2D
MEN1	4221	menin 1
METTL16	79066	methyltransferase like 16
METTL2A	339175	methyltransferase like 2A
METTL2B	55798	methyltransferase like 2B
MFF	56947	mitochondrial fission factor
MFHAS1	ENSG00000147324	malignant fibrous histiocytoma amplified sequence 1
MFN1	55669	mitofusin 1
MFN2	9927	mitofusin 2
MFSD1	64747	major facilitator superfamily domain containing 1
MGLL	ENSG00000074416	monoglyceride lipase
MIER3	ENSG00000155545	MIER family member 3
MIGA2	84895	mitoguardin 2
MINK1	50488	misshapen like kinase 1
MITF	ENSG00000187098	melanocyte inducing transcription factor
MKI67	4288	marker of proliferation Ki-67
MKRN2	23609	makorin ring finger protein 2
MLF2	8079	myeloid leukemia factor 2
MLLT10	ENSG00000078403	MLLT10 histone lysine methyltransferase DOT1L cofactor
MLX	6945	MAX dimerization protein MLX
MMD	ENSG00000108960	monocyte to macrophage differentiation associated
MMP16	ENSG00000156103	matrix metallopeptidase 16
MOB4	ENSG00000115540	MOB family member 4, phocein
MOCS2	ENSG00000164172	molybdenum cofactor synthesis 2
MPG	4350	N-methylpurine DNA glycosylase
MPP1	ENSG00000130830	membrane palmitoylated protein 1
MRGBP	55257	MRG domain binding protein
MRO	83876	maestro
MRPL19	9801	mitochondrial ribosomal protein L19
MRPL2	51069	mitochondrial ribosomal protein L2
MRPL3	11222	mitochondrial ribosomal protein L3
MRPL32	64983	mitochondrial ribosomal protein L32
MRPL9	65005	mitochondrial ribosomal protein L9
MRPS16	51021	mitochondrial ribosomal protein S16
MRPS21	54460	mitochondrial ribosomal protein S21
MRPS25	ENSG00000131368	mitochondrial ribosomal protein S25
MRS2	ENSG00000124532	magnesium transporter MRS2
MS4A2	ENSG00000149534	membrane spanning 4-domains A2
MSL3	10943	MSL complex subunit 3
MSRB3	ENSG00000174099	methionine sulfoxide reductase B3
MTF1	ENSG00000188786	metal regulatory transcription factor 1
MTFP1	51537	mitochondrial fission process 1
MTHFSD	64779	methenyltetrahydrofolate synthetase domain containing
MTMR1	8776	myotubularin related protein 1
MTMR10	54893	myotubularin related protein 10
MTMR14	64419	myotubularin related protein 14
MUC21	394263	mucin 21, cell surface associated
MYBBP1A	10514	MYB binding protein 1a
MYBL2	4605	MYB proto-oncogene like 2
MYH2	4620	myosin heavy chain 2
MYH9	ENSG00000100345	myosin heavy chain 9
MYL6	4637	myosin light chain 6
MYLIP	ENSG00000007944	myosin regulatory light chain interacting protein
MYLK	ENSG00000065534	myosin light chain kinase
MYO18A	ENSG00000196535	myosin XVIIIA
MYO19	80179	myosin XIX
MYO1B	ENSG00000128641	myosin IB
MYO1C	4641	myosin IC
MYO1D	4642	myosin ID
MYO5A	ENSG00000197535	myosin VA
MYO5C	55930	myosin VC
MYT1L	ENSG00000186487	myelin transcription factor 1 like
MYZAP	100820829	myocardial zonula adherens protein
NAA15	ENSG00000164134	N(alpha)-acetyltransferase 15, NatA auxiliary subunit
NAA25	80018	N(alpha)-acetyltransferase 25, NatB auxiliary subunit
NAB1	4664	NGFI-A binding protein 1
NACC2	ENSG00000148411	NACC family member 2
NADK	65220	NAD kinase
NAPRT	93100	nicotinate phosphoribosyltransferase
NARF	26502	nuclear prelamin A recognition factor
NBEAL1	ENSG00000144426	neurobeachin like 1
NCAPG2	54892	non-SMC condensin II complex subunit G2
NCAPH	23397	non-SMC condensin I complex subunit H
NCDN	23154	neurochondrin
NCKAP5	ENSG00000176771	NCK associated protein 5
NCL	4691	nucleolin
NDRG3	57446	NDRG family member 3
NDUFA5	4698	NADH:ubiquinone oxidoreductase subunit A5
NDUFA7	4701	NADH:ubiquinone oxidoreductase subunit A7
NDUFB10	4716	NADH:ubiquinone oxidoreductase subunit B10
NDUFV3	4731	NADH:ubiquinone oxidoreductase subunit V3
NEDD4L	ENSG00000049759	neural precursor cell expressed, developmentally down-regulated 4-like, E3 ubiquitin protein ligase
NEFH	ENSG00000100285	neurofilament heavy
NEFM	ENSG00000104722	neurofilament medium
NEK2	4751	NIMA related kinase 2
NEK6	10783	NIMA related kinase 6
NEMP1	23306	nuclear envelope integral membrane protein 1
NEO1	ENSG00000067141	neogenin 1
NETO1	ENSG00000166342	neuropilin and tolloid like 1
NEURL1B	ENSG00000214357	neuralized E3 ubiquitin protein ligase 1B
NF1	ENSG00000196712	neurofibromin 1
NF2	ENSG00000186575	neurofibromin 2
NFATC2IP	ENSG00000176953	nuclear factor of activated T cells 2 interacting protein
NFE2L1	4779	nuclear factor, erythroid 2 like 1
NFIX	ENSG00000008441	nuclear factor I X
NFYB	ENSG00000120837	nuclear transcription factor Y subunit beta
NHLH2	ENSG00000177551	nescient helix-loop-helix 2
NHSL1	57224	NHS like 1
NIPSNAP2	2631	nipsnap homolog 2
NKAP	79576	NFKB activating protein
NKPD1	ENSG00000179846	NTPase KAP family P-loop domain containing 1
NKX2-3	ENSG00000119919	NK2 homeobox 3
NKX2-4	ENSG00000125816	NK2 homeobox 4
NKX3-1	4824	NK3 homeobox 1
NLE1	54475	notchless homolog 1
NLK	ENSG00000087095	nemo like kinase
NLRP9	338321	NLR family pyrin domain containing 9
NMD3	51068	NMD3 ribosome export adaptor
NOC2L	26155	NOC2 like nucleolar associated transcriptional repressor
NOL7	ENSG00000225921	nucleolar protein 7
NOMO1	ENSG00000103512	NODAL modulator 1
NOMO2	ENSG00000185164	NODAL modulator 2
NOTCH1	ENSG00000148400	notch receptor 1
NOV	ENSG00000136999
NOVA1	ENSG00000139910	NOVA alternative splicing regulator 1
NOVA2	ENSG00000104967	NOVA alternative splicing regulator 2
NPC1	ENSG00000141458	NPC intracellular cholesterol transporter 1
NPC2	10577	NPC intracellular cholesterol transporter 2
NPM1	4869	nucleophosmin 1
NPTN	ENSG00000156642	neuroplastin
NPY4R	5540	neuropeptide Y receptor Y4
NR1H4	9971	nuclear receptor subfamily 1 group H member 4
NR4A3	ENSG00000119508	nuclear receptor subfamily 4 group A member 3
NRF1	ENSG00000106459	nuclear respiratory factor 1
NRG1	ENSG00000157168	neuregulin 1
NRK	ENSG00000123572	Nik related kinase
NRXN3	9369	neurexin 3
NSF	ENSG00000073969	N-ethylmaleimide sensitive factor, vesicle fusing ATPase
NSFL1C	55968	NSFL1 cofactor
NSG1	ENSG00000168824	neuronal vesicle trafficking associated 1
NSMAF	ENSG00000035681	neutral sphingomyelinase activation associated factor
NSMF	ENSG00000165802	NMDA receptor synaptonuclear signaling and neuronal migration factor
NT5DC3	51559	5'-nucleotidase domain containing 3
NTHL1	4913	nth like DNA glycosylase 1
NTPCR	84284	nucleoside-triphosphatase, cancer-related
NUCB1	4924	nucleobindin 1
NUCKS1	ENSG00000069275	nuclear casein kinase and cyclin dependent kinase substrate 1
NUDCD3	ENSG00000015676	NudC domain containing 3
NUGGC	389643	nuclear GTPase, germinal center associated
NUP155	9631	nucleoporin 155
NUP205	23165	nucleoporin 205
NUP210	23225	nucleoporin 210
NUP43	ENSG00000120253	nucleoporin 43
NUTF2	ENSG00000102898	nuclear transport factor 2
NXN	64359	nucleoredoxin
NXPE3	ENSG00000144815	neurexophilin and PC-esterase domain family member 3
OAZ1	4946	ornithine decarboxylase antizyme 1
OAZ3	ENSG00000143450	ornithine decarboxylase antizyme 3
OCIAD2	132299	OCIA domain containing 2
OGFR	11054	opioid growth factor receptor
OGT	8473	O-linked N-acetylglucosamine (GlcNAc) transferase
OPA3	80207	OPA3 outer mitochondrial membrane lipid metabolism regulator
OPTN	10133	optineurin
OR2A4	79541	olfactory receptor family 2 subfamily A member 4
ORAI2	80228	ORAI calcium release-activated calcium modulator 2
ORC5	5001	origin recognition complex subunit 5
ORC6	23594	origin recognition complex subunit 6
OSBPL2	9885	oxysterol binding protein like 2
OSBPL5	ENSG00000021762	oxysterol binding protein like 5
OSBPL8	114882	oxysterol binding protein like 8
OSER1	ENSG00000132823	oxidative stress responsive serine rich 1
OSMR	9180	oncostatin M receptor
OTUD3	ENSG00000169914	OTU deubiquitinase 3
OTUD4	ENSG00000164164	OTU deubiquitinase 4
OTUD6A	139562	OTU deubiquitinase 6A
OTUD7B	56957	OTU deubiquitinase 7B
P4HB	5034	prolyl 4-hydroxylase subunit beta
PA2G4	5036	proliferation-associated 2G4
PABPN1	8106	poly(A) binding protein nuclear 1
PAFAH1B1	ENSG00000007168	platelet activating factor acetylhydrolase 1b regulatory subunit 1
PAIP1	ENSG00000172239	poly(A) binding protein interacting protein 1
PALM2	ENSG00000243444	paralemmin 2
PANK2	80025	pantothenate kinase 2
PAPD4	ENSG00000164329
PAPD5	ENSG00000121274
PAPD7	ENSG00000112941
PAPOLA	ENSG00000090060	poly(A) polymerase alpha
PARD6B	84612	par-6 family cell polarity regulator beta
PARK7	11315	Parkinsonism associated deglycase
PARP8	ENSG00000151883	poly(ADP-ribose) polymerase family member 8
PAWR	ENSG00000177425	pro-apoptotic WT1 regulator
PAX3	ENSG00000135903	paired box 3
PAX5	ENSG00000196092	paired box 5
PAX9	ENSG00000198807	paired box 9
PAXBP1	ENSG00000159086	PAX3 and PAX7 binding protein 1
PBLD	64081	phenazine biosynthesis like protein domain containing
PBX2	5089	PBX homeobox 2
PCBD2	84105	pterin-4 alpha-carbinolamine dehydratase 2
PCDH10	ENSG00000138650	protocadherin 10
PCDH11X	ENSG00000102290	protocadherin 11 X-linked
PCDH11Y	ENSG00000099715	protocadherin 11 Y-linked
PCDH20	ENSG00000197991	protocadherin 20
PCDH7	ENSG00000169851	protocadherin 7
PCGF3	ENSG00000185619	polycomb group ring finger 3
PCMTD1	ENSG00000168300	protein-L-isoaspartate (D-aspartate) O-methyltransferase domain containing 1
PCNX4	64430	pecanex 4
PCOLCE2	ENSG00000163710	procollagen C-endopeptidase enhancer 2
PDCD6IP	ENSG00000170248	programmed cell death 6 interacting protein
PDE10A	ENSG00000112541	phosphodiesterase 10A
PDE3B	ENSG00000152270	phosphodiesterase 3B
PDE4DIP	9659	phosphodiesterase 4D interacting protein
PDE8A	ENSG00000073417	phosphodiesterase 8A
PDHB	ENSG00000168291	pyruvate dehydrogenase E1 beta subunit
PDIA4	9601	protein disulfide isomerase family A member 4
PDLIM1	9124	PDZ and LIM domain 1
PDP2	ENSG00000172840	pyruvate dehyrogenase phosphatase catalytic subunit 2
PDS5B	ENSG00000083642	PDS5 cohesin associated factor B
PDXDC1	ENSG00000179889	pyridoxal dependent decarboxylase domain containing 1
PDXK	8566	pyridoxal kinase
PEAK1	ENSG00000173517	pseudopodium enriched atypical kinase 1
PEBP1	5037	phosphatidylethanolamine binding protein 1
PELP1	27043	proline, glutamate and leucine rich protein 1
PEX3	ENSG00000034693	peroxisomal biogenesis factor 3
PEX5L	ENSG00000114757	peroxisomal biogenesis factor 5 like
PFDN2	5202	prefoldin subunit 2
PFN1	5216	profilin 1
PGAM1	ENSG00000171314	phosphoglycerate mutase 1
PGAM4	441531	phosphoglycerate mutase family member 4
PGPEP1	54858	pyroglutamyl-peptidase I
PHF3	ENSG00000118482	PHD finger protein 3
PHLDA1	ENSG00000139289	pleckstrin homology like domain family A member 1
PHLPP1	23239	PH domain and leucine rich repeat protein phosphatase 1
PHLPP2	ENSG00000040199	PH domain and leucine rich repeat protein phosphatase 2
PHTF2	ENSG00000006576	putative homeodomain transcription factor 2
PIAS4	ENSG00000105229	protein inhibitor of activated STAT 4
PIGS	94005	phosphatidylinositol glycan anchor biosynthesis class S
PIK3AP1	ENSG00000155629	phosphoinositide-3-kinase adaptor protein 1
PIK3CA	ENSG00000121879	phosphatidylinositol-4,5-bisphosphate 3-kinase catalytic subunit alpha
PIK3CB	ENSG00000051382	phosphatidylinositol-4,5-bisphosphate 3-kinase catalytic subunit beta
PIK3CD	5293	phosphatidylinositol-4,5-bisphosphate 3-kinase catalytic subunit delta
PIK3R3	ENSG00000117461	phosphoinositide-3-kinase regulatory subunit 3
PIP4K2C	ENSG00000166908	phosphatidylinositol-5-phosphate 4-kinase type 2 gamma
PIP4P1	90809	phosphatidylinositol-4,5-bisphosphate 4-phosphatase 1
PIP5K1C	ENSG00000186111	phosphatidylinositol-4-phosphate 5-kinase type 1 gamma
PITPNA	ENSG00000174238	phosphatidylinositol transfer protein alpha
PITPNC1	ENSG00000154217	phosphatidylinositol transfer protein cytoplasmic 1
PITRM1	10531	pitrilysin metallopeptidase 1
PITX1	5307	paired like homeodomain 1
PKDCC	ENSG00000162878	protein kinase domain containing, cytoplasmic
PKM	5315	pyruvate kinase M1/2
PKN1	5585	protein kinase N1
PLA2G4F	255189	phospholipase A2 group IVF
PLCG1	5335	phospholipase C gamma 1
PLCXD2	257068	phosphatidylinositol specific phospholipase C X domain containing 2
PLEKHB1	58473	pleckstrin homology domain containing B1
PLEKHB2	ENSG00000115762	pleckstrin homology domain containing B2
PLEKHG3	ENSG00000126822	pleckstrin homology and RhoGEF domain containing G3
PLEKHH3	79990	pleckstrin homology, MyTH4 and FERM domain containing H3
PLEKHM1	ENSG00000225190	pleckstrin homology and RUN domain containing M1
PLXDC2	ENSG00000120594	plexin domain containing 2
PLXNA3	55558	plexin A3
PMEPA1	ENSG00000124225	prostate transmembrane protein, androgen induced 1
PNO1	56902	partner of NOB1 homolog
POFUT2	ENSG00000186866	protein O-fucosyltransferase 2
POGZ	23126	pogo transposable element derived with ZNF domain
POLE	5426	DNA polymerase epsilon, catalytic subunit
POLI	11201	DNA polymerase iota
POLK	ENSG00000122008	DNA polymerase kappa
POLQ	10721	DNA polymerase theta
POLR2I	5438	RNA polymerase II subunit I
POLR2L	5441	RNA polymerase II subunit L
POLR3A	11128	RNA polymerase III subunit A
POLRMT	5442	RNA polymerase mitochondrial
POMGNT1	55624	protein O-linked mannose N-acetylglucosaminyltransferase 1 (beta 1,2-)
PON2	5445	paraoxonase 2
POP4	10775	POP4 homolog, ribonuclease P/MRP subunit
POR	5447	cytochrome p450 oxidoreductase
POTEG	404785	POTE ankyrin domain family member G
PPAN	56342	peter pan homolog
PPAP2B	ENSG00000162407
PPARD	5467	peroxisome proliferator activated receptor delta
PPCS	ENSG00000127125	phosphopantothenoylcysteine synthetase
PPIB	5479	peptidylprolyl isomerase B
PPIC	5480	peptidylprolyl isomerase C
PPIL1	51645	peptidylprolyl isomerase like 1
PPIP5K2	ENSG00000145725	diphosphoinositol pentakisphosphate kinase 2
PPM1H	ENSG00000111110	protein phosphatase, Mg2+/Mn2+ dependent 1H
PPP1CC	5501	protein phosphatase 1 catalytic subunit gamma
PPP1R12A	ENSG00000058272	protein phosphatase 1 regulatory subunit 12A
PPP1R12C	ENSG00000125503	protein phosphatase 1 regulatory subunit 12C
PPP1R37	ENSG00000104866	protein phosphatase 1 regulatory subunit 37
PPP1R3D	ENSG00000132825	protein phosphatase 1 regulatory subunit 3D
PPP1R3G	648791	protein phosphatase 1 regulatory subunit 3G
PPP2R1A	5518	protein phosphatase 2 scaffold subunit Aalpha
PPP2R2A	5520	protein phosphatase 2 regulatory subunit Balpha
PPP4C	5531	protein phosphatase 4 catalytic subunit
PPP6C	ENSG00000119414	protein phosphatase 6 catalytic subunit
PPP6R2	9701	protein phosphatase 6 regulatory subunit 2
PRC1	9055	protein regulator of cytokinesis 1
PRDM13	ENSG00000112238	PR/SET domain 13
PRDM15	ENSG00000141956	PR/SET domain 15
PRELID1	27166	PRELI domain containing 1
PRKAA2	ENSG00000162409	protein kinase AMP-activated catalytic subunit alpha 2
PRKAR1B	ENSG00000188191	protein kinase cAMP-dependent type I regulatory subunit beta
PRKAR2B	ENSG00000005249	protein kinase cAMP-dependent type II regulatory subunit beta
PRKCA	5578	protein kinase C alpha
PRPF40A	ENSG00000196504	pre-mRNA processing factor 40 homolog A
PRPF8	10594	pre-mRNA processing factor 8
PRPS1	5631	phosphoribosyl pyrophosphate synthetase 1
PRR12	57479	proline rich 12
PRR24	ENSG00000257704
PRRC2B	ENSG00000130723	proline rich coiled-coil 2B
PRSS12	ENSG00000164099	serine protease 12
PSMA4	5685	proteasome subunit alpha 4
PSMA7	5688	proteasome subunit alpha 7
PSMB1	5689	proteasome subunit beta 1
PSMB6	5694	proteasome subunit beta 6
PSMC3	5702	proteasome 26S subunit, ATPase 3
PSMD11	5717	proteasome 26S subunit, non-ATPase 11
PSMD14	ENSG00000115233	proteasome 26S subunit, non-ATPase 14
PSMD2	5708	proteasome 26S subunit, non-ATPase 2
PSMD3	5709	proteasome 26S subunit, non-ATPase 3
PSMD5	5711	proteasome 26S subunit, non-ATPase 5
PSME3	10197	proteasome activator subunit 3
PSMF1	9491	proteasome inhibitor subunit 1
PSMG3	84262	proteasome assembly chaperone 3
PTBP1	5725	polypyrimidine tract binding protein 1
PTF1A	ENSG00000168267	pancreas associated transcription factor 1a
PTGER4	ENSG00000171522	prostaglandin E receptor 4
PTGES2	80142	prostaglandin E synthase 2
PTGFRN	5738	prostaglandin F2 receptor inhibitor
PTK7	5754	protein tyrosine kinase 7 (inactive)
PTP4A2	8073	protein tyrosine phosphatase 4A2
PTPN13	5783	protein tyrosine phosphatase non-receptor type 13
PTPRD	ENSG00000153707	protein tyrosine phosphatase receptor type D
PTPRG	ENSG00000144724	protein tyrosine phosphatase receptor type G
PTPRJ	ENSG00000149177	protein tyrosine phosphatase receptor type J
PTPRK	ENSG00000152894	protein tyrosine phosphatase receptor type K
PTS	5805	6-pyruvoyltetrahydropterin synthase
PVRL1	ENSG00000110400
PWP2	5822	PWP2 small subunit processome component
PWWP2A	ENSG00000170234	PWWP domain containing 2A
PXN	5829	paxillin
PYGL	5836	glycogen phosphorylase L
QKI	ENSG00000112531	QKI, KH domain containing RNA binding
QSER1	ENSG00000060749	glutamine and serine rich 1
QSOX2	169714	quiescin sulfhydryl oxidase 2
QTRT1	81890	queuine tRNA-ribosyltransferase catalytic subunit 1
R3HDM4	91300	R3H domain containing 4
RAB14	ENSG00000119396	RAB14, member RAS oncogene family
RAB23	ENSG00000112210	RAB23, member RAS oncogene family
RAB36	9609	RAB36, member RAS oncogene family
RAB3B	ENSG00000169213	RAB3B, member RAS oncogene family
RAB3D	9545	RAB3D, member RAS oncogene family
RAB7B	338382	RAB7B, member RAS oncogene family
RAB8A	4218	RAB8A, member RAS oncogene family
RAB8B	ENSG00000166128	RAB8B, member RAS oncogene family
RABGAP1L	ENSG00000152061	RAB GTPase activating protein 1 like
RABGGTB	5876	Rab geranylgeranyltransferase subunit beta
RAD23B	5887	RAD23 homolog B, nucleotide excision repair protein
RAD51	5888	RAD51 recombinase
RAD51D	ENSG00000185379	RAD51 paralog D
RAG1	ENSG00000166349	recombination activating 1
RANBP2	5903	RAN binding protein 2
RANBP6	26953	RAN binding protein 6
RANBP9	ENSG00000010017	RAN binding protein 9
RANGAP1	5905	Ran GTPase activating protein 1
RAP1A	ENSG00000116473	RAP1A, member of RAS oncogene family
RAP1B	ENSG00000127314	RAP1B, member of RAS oncogene family
RARS	5917	arginyl-tRNA synthetase
RASA3	22821	RAS p21 protein activator 3
RASAL2	ENSG00000075391	RAS protein activator like 2
RASSF2	ENSG00000101265	Ras association domain family member 2
RASSF3	ENSG00000153179	Ras association domain family member 3
RAVER1	125950	ribonucleoprotein, PTB binding 1
RBBP7	5931	RB binding protein 7, chromatin remodeling factor
RBFOX1	ENSG00000078328	RNA binding fox-1 homolog 1
RBL2	ENSG00000103479	RB transcriptional corepressor like 2
RBM10	8241	RNA binding motif protein 10
RBM27	ENSG00000091009	RNA binding motif protein 27
RBM28	55131	RNA binding motif protein 28
RBM47	ENSG00000163694	RNA binding motif protein 47
RBMS2	5939	RNA binding motif single stranded interacting protein 2
RBPMS2	ENSG00000166831	RNA binding protein, mRNA processing factor 2
RBX1	9978	ring-box 1
RCAN1	1827	regulator of calcineurin 1
RCC1	1104	regulator of chromosome condensation 1
RCN3	57333	reticulocalbin 3
RECQL	5965	RecQ like helicase
REL	5966	REL proto-oncogene, NF-kB subunit
REXO1	ENSG00000079313	RNA exonuclease 1 homolog
RFX1	ENSG00000132005	regulatory factor X1
RFX7	ENSG00000181827	regulatory factor X7
RGL1	ENSG00000143344	ral guanine nucleotide dissociation stimulator like 1
RGS17	ENSG00000091844	regulator of G protein signaling 17
RGS5	8490	regulator of G protein signaling 5
RHEB	6009	Ras homolog, mTORC1 binding
RHOT2	89941	ras homolog family member T2
RHPN2	ENSG00000131941	rhophilin Rho GTPase binding protein 2
RIC8A	60626	RIC8 guanine nucleotide exchange factor A
RIMS2	ENSG00000176406	regulating synaptic membrane exocytosis 2
RIOK1	83732	RIO kinase 1
RIOX2	84864	ribosomal oxygenase 2
RLIM	51132	ring finger protein, LIM domain interacting
RNF10	ENSG00000022840	ring finger protein 10
RNF121	55298	ring finger protein 121
RNF123	63891	ring finger protein 123
RNF128	79589	ring finger protein 128
RNF141	ENSG00000110315	ring finger protein 141
RNF157	ENSG00000141576	ring finger protein 157
RNF166	ENSG00000158717	ring finger protein 166
RNF180	ENSG00000164197	ring finger protein 180
RNF2	6045	ring finger protein 2
RNF38	ENSG00000137075	ring finger protein 38
RNF4	ENSG00000063978	ring finger protein 4
RNF40	9810	ring finger protein 40
RNH1	6050	ribonuclease/angiogenin inhibitor 1
RNPS1	10921	RNA binding protein with serine rich domain 1
ROBO1	ENSG00000169855	roundabout guidance receptor 1
RORA	ENSG00000069667	RAR related orphan receptor A
RP11-1055B8.7	ENSG00000171282
RP1-170O19.20	ENSG00000257184
RP11-770J1.4	ENSG00000255384
RPA2	6118	replication protein A2
RPAIN	84268	RPA interacting protein
RPL11	6135	ribosomal protein L11
RPL13A	23521	ribosomal protein L13a
RPL15	ENSG00000174748	ribosomal protein L15
RPL18A	6142	ribosomal protein L18a
RPL22	6146	ribosomal protein L22
RPL23	9349	ribosomal protein L23
RPL27	6155	ribosomal protein L27
RPL3	6122	ribosomal protein L3
RPL39	6170	ribosomal protein L39
RPL7A	6130	ribosomal protein L7a
RPL8	6132	ribosomal protein L8
RPL9	6133	ribosomal protein L9
RPLP1	6176	ribosomal protein lateral stalk subunit P1
RPS10	6204	ribosomal protein S10
RPS14	6208	ribosomal protein S14
RPS15	6209	ribosomal protein S15
RPS15A	6210	ribosomal protein S15a
RPS23	6228	ribosomal protein S23
RPS24	6229	ribosomal protein S24
RPS25	6230	ribosomal protein S25
RPS28	6234	ribosomal protein S28
RPS3A	6189	ribosomal protein S3A
RPS5	6193	ribosomal protein S5
RPS6KA4	ENSG00000162302	ribosomal protein S6 kinase A4
RPS6KB1	ENSG00000108443	ribosomal protein S6 kinase B1
RPS8	6202	ribosomal protein S8
RRBP1	ENSG00000125844	ribosome binding protein 1
RRM1	6240	ribonucleotide reductase catalytic subunit M1
RRP9	9136	ribosomal RNA processing 9, U3 small nucleolar RNA binding protein
RTCB	51493	RNA 2',3'-cyclic phosphate and 5'-OH ligase
RTL10	79680	retrotransposon Gag like 10
RUNX1T1	ENSG00000079102	RUNX1 translocation partner 1
RUVBL2	10856	RuvB like AAA ATPase 2
RXRB	6257	retinoid X receptor beta
RYR3	ENSG00000198838	ryanodine receptor 3
S100A2	ENSG00000196754	S100 calcium binding protein A2
S1PR1	ENSG00000170989	sphingosine-1-phosphate receptor 1
SAFB	6294	scaffold attachment factor B
SAP30	8819	Sin3A associated protein 30
SAP30BP	29115	SAP30 binding protein
SAR1B	ENSG00000152700	secretion associated Ras related GTPase 1B
SARAF	51669	store-operated calcium entry associated regulatory factor
SARS2	54938	seryl-tRNA synthetase 2, mitochondrial
SART3	9733	spliceosome associated factor 3, U4/U6 recycling protein
SBK1	ENSG00000188322	SH3 domain binding kinase 1
SBNO1	ENSG00000139697	strawberry notch homolog 1
SCAF8	22828	SR-related CTD associated factor 8
SCARB1	949	scavenger receptor class B member 1
SCARB2	950	scavenger receptor class B member 2
SCD5	79966	stearoyl-CoA desaturase 5
SCLY	51540	selenocysteine lyase
SCN8A	ENSG00000196876	sodium voltage-gated channel alpha subunit 8
SCRG1	ENSG00000164106	stimulator of chondrogenesis 1
SCUBE3	ENSG00000146197	signal peptide, CUB domain and EGF like domain containing 3
SCYL2	55681	SCY1 like pseudokinase 2
SDC2	ENSG00000169439	syndecan 2
SDC3	ENSG00000162512	syndecan 3
SDK1	ENSG00000146555	sidekick cell adhesion molecule 1
SEC14L1	6397	SEC14 like lipid binding 1
SEC24A	10802	SEC24 homolog A, COPII coat complex component
SEC31B	ENSG00000075826	SEC31 homolog B, COPII coat complex component
SEL1L3	ENSG00000091490	SEL1L family member 3
SELENBP1	8991	selenium binding protein 1
SELT	ENSG00000198843
SEMA6D	ENSG00000137872	semaphorin 6D
SERINC1	57515	serine incorporator 1
SERTAD2	ENSG00000179833	SERTA domain containing 2
SERTAD3	ENSG00000167565	SERTA domain containing 3
SETD5	ENSG00000168137	SET domain containing 5
SETD7	ENSG00000145391	SET domain containing 7, histone lysine methyltransferase
SETDB1	9869	SET domain bifurcated histone lysine methyltransferase 1
SF3A3	10946	splicing factor 3a subunit 3
SF3B3	23450	splicing factor 3b subunit 3
SGPP1	ENSG00000126821	sphingosine-1-phosphate phosphatase 1
SH2B3	10019	SH2B adaptor protein 3
SH3D19	ENSG00000109686	SH3 domain containing 19
SHC3	53358	SHC adaptor protein 3
SHE	126669	Src homology 2 domain containing E
SHISA5	51246	shisa family member 5
SHMT2	6472	serine hydroxymethyltransferase 2
SHOC2	8036	SHOC2 leucine rich repeat scaffold protein
SHOX	ENSG00000185960	short stature homeobox
SHPRH	257218	SNF2 histone linker PHD RING helicase
SIK1	ENSG00000142178	salt inducible kinase 1
SIK2	ENSG00000170145	salt inducible kinase 2
SIM2	ENSG00000159263	SIM bHLH transcription factor 2
SIN3A	25942	SIN3 transcription regulator family member A
SIN3B	23309	SIN3 transcription regulator family member B
SIPA1L1	26037	signal induced proliferation associated 1 like 1
SIRPA	ENSG00000198053	signal regulatory protein alpha
SKOR1	ENSG00000188779	SKI family transcriptional corepressor 1
SLAIN1	122060	SLAIN motif family member 1
SLC12A2	ENSG00000064651	solute carrier family 12 member 2
SLC12A4	6560	solute carrier family 12 member 4
SLC12A5	ENSG00000124140	solute carrier family 12 member 5
SLC17A6	ENSG00000091664	solute carrier family 17 member 6
SLC1A1	ENSG00000106688	solute carrier family 1 member 1
SLC20A1	6574	solute carrier family 20 member 1
SLC24A3	ENSG00000185052	solute carrier family 24 member 3
SLC25A16	ENSG00000122912	solute carrier family 25 member 16
SLC25A3	5250	solute carrier family 25 member 3
SLC25A32	ENSG00000164933	solute carrier family 25 member 32
SLC25A33	84275	solute carrier family 25 member 33
SLC25A36	ENSG00000114120	solute carrier family 25 member 36
SLC25A38	54977	solute carrier family 25 member 38
SLC25A44	9673	solute carrier family 25 member 44
SLC25A51	ENSG00000122696	solute carrier family 25 member 51
SLC2A14	ENSG00000173262	solute carrier family 2 member 14
SLC2A3	ENSG00000059804	solute carrier family 2 member 3
SLC2A6	11182	solute carrier family 2 member 6
SLC30A7	ENSG00000162695	solute carrier family 30 member 7
SLC32A1	ENSG00000101438	solute carrier family 32 member 1
SLC33A1	9197	solute carrier family 33 member 1
SLC37A3	ENSG00000157800	solute carrier family 37 member 3
SLC38A2	ENSG00000134294	solute carrier family 38 member 2
SLC39A14	23516	solute carrier family 39 member 14
SLC39A6	ENSG00000141424	solute carrier family 39 member 6
SLC3A2	6520	solute carrier family 3 member 2
SLC44A1	ENSG00000070214	solute carrier family 44 member 1
SLC45A3	ENSG00000158715	solute carrier family 45 member 3
SLC45A4	ENSG00000022567	solute carrier family 45 member 4
SLC4A10	ENSG00000144290	solute carrier family 4 member 10
SLC4A2	6522	solute carrier family 4 member 2
SLC4A8	ENSG00000050438	solute carrier family 4 member 8
SLC6A8	6535	solute carrier family 6 member 8
SLC7A11	ENSG00000151012	solute carrier family 7 member 11
SLC9A2	ENSG00000115616	solute carrier family 9 member A2
SLC9A7	ENSG00000065923	solute carrier family 9 member A7
SLX4	ENSG00000188827	SLX4 structure-specific endonuclease subunit
SMAD4	4089	SMAD family member 4
SMAD6	ENSG00000137834	SMAD family member 6
SMAP2	64744	small ArfGAP2
SMARCA5	ENSG00000153147	SWI/SNF related, matrix associated, actin dependent regulator of chromatin, subfamily a, member 5
SMARCD2	6603	SWI/SNF related, matrix associated, actin dependent regulator of chromatin, subfamily d, member 2
SMC3	9126	structural maintenance of chromosomes 3
SMG1	ENSG00000157106	SMG1 nonsense mediated mRNA decay associated PI3K related kinase
SMIM14	ENSG00000163683	small integral membrane protein 14
SMU1	55234	SMU1 DNA replication regulator and spliceosomal factor
SMURF1	ENSG00000198742	SMAD specific E3 ubiquitin protein ligase 1
SNAPC1	ENSG00000023608	small nuclear RNA activating complex polypeptide 1
SNF8	11267	SNF8 subunit of ESCRT-II
SNN	ENSG00000184602	stannin
SNRNP70	6625	small nuclear ribonucleoprotein U1 subunit 70
SNRPD1	6632	small nuclear ribonucleoprotein D1 polypeptide
SNRPE	6635	small nuclear ribonucleoprotein polypeptide E
SNU13	4809	small nuclear ribonucleoprotein 13
SNX10	29887	sorting nexin 10
SNX13	ENSG00000071189	sorting nexin 13
SNX2	ENSG00000205302	sorting nexin 2
SNX9	51429	sorting nexin 9
SOBP	ENSG00000112320	sine oculis binding protein homolog
SORCS3	ENSG00000156395	sortilin related VPS10 domain containing receptor 3
SORL1	ENSG00000137642	sortilin related receptor 1
SOX11	ENSG00000176887	SRY-box 11
SP4	ENSG00000105866	Sp4 transcription factor
SPCS3	60559	signal peptidase complex subunit 3
SPEN	23013	spen family transcriptional repressor
SPHK2	ENSG00000063176	sphingosine kinase 2
SPOCK2	ENSG00000107742	SPARC (osteonectin), cwcv and kazal like domains proteoglycan 2
SPRYD4	ENSG00000176422	SPRY domain containing 4
SPTBN4	ENSG00000160460	spectrin beta, non-erythrocytic 4
SPTLC1	10558	serine palmitoyltransferase long chain base subunit 1
SREBF2	6721	sterol regulatory element binding transcription factor 2
SREK1IP1	ENSG00000153006	SREK1 interacting protein 1
SRF	6722	serum response factor
SRFBP1	153443	serum response factor binding protein 1
SRPR	ENSG00000182934
SRPRB	58477	SRP receptor subunit beta
SRRT	51593	serrate, RNA effector molecule
SRSF5	6430	serine and arginine rich splicing factor 5
SSBP2	ENSG00000145687	single stranded DNA binding protein 2
SSBP3	ENSG00000157216	single stranded DNA binding protein 3
SSX2IP	117178	SSX family member 2 interacting protein
ST6GAL2	ENSG00000144057	ST6 beta-galactoside alpha-2,6-sialyltransferase 2
STAG1	10274	stromal antigen 1
STARD13	ENSG00000133121	StAR related lipid transfer domain containing 13
STARD7	56910	StAR related lipid transfer domain containing 7
STAT2	6773	signal transducer and activator of transcription 2
STAU2	ENSG00000040341	staufen double-stranded RNA binding protein 2
STEAP3	55240	STEAP3 metalloreductase
STK25	10494	serine/threonine kinase 25
STK4	6789	serine/threonine kinase 4
STMN3	50861	stathmin 3
STRN3	ENSG00000196792	striatin 3
STX17	ENSG00000136874	syntaxin 17
STX3	6809	syntaxin 3
STX7	ENSG00000079950	syntaxin 7
SUCLG1	8802	succinate-CoA ligase alpha subunit
SUCLG2	8801	succinate-CoA ligase GDP-forming beta subunit
SUGP1	57794
SUN1	ENSG00000164828	Sad1 and UNC84 domain containing 1
SUPT5H	6829	SPT5 homolog, DSIF elongation factor subunit
SUPT7L	9913	SPT7 like, STAGA complex gamma subunit
SURF4	6836	surfeit 4
SURF6	6838	surfeit 6
SYNDIG1	ENSG00000101463	synapse differentiation inducing 1
SYNJ1	ENSG00000159082	synaptojanin 1
SYNPR	132204	synaptoporin
SYT1	ENSG00000067715	synaptotagmin 1
SYT2	ENSG00000143858	synaptotagmin 2
TACC2	ENSG00000138162	transforming acidic coiled-coil containing protein 2
TAF8	129685	TATA-box binding protein associated factor 8
TALDO1	6888	transaldolase 1
TANC2	26115	tetratricopeptide repeat, ankyrin repeat and coiled-coil containing 2
TANK	10010	TRAF family member associated NFKB activator
TAOK2	9344	TAO kinase 2
TATDN3	128387	TatD DNase domain containing 3
TAX1BP3	30851	Tax1 binding protein 3
TBC1D19	ENSG00000109680	TBC1 domain family member 19
TBC1D30	ENSG00000111490	TBC1 domain family member 30
TBC1D8	ENSG00000204634	TBC1 domain family member 8
TBC1D9B	23061	TBC1 domain family member 9B
TBCEL	219899	tubulin folding cofactor E like
TBL1X	6907	transducin beta like 1 X-linked
TBX20	ENSG00000164532	T-box 20
TCEB3	ENSG00000011007
TCF4	ENSG00000196628	transcription factor 4
TCHP	ENSG00000139437	trichoplein keratin filament binding
TCOF1	6949	treacle ribosome biogenesis factor 1
TEAD1	ENSG00000187079	TEA domain transcription factor 1
TECPR2	ENSG00000196663	tectonin beta-propeller repeat containing 2
TENM1	ENSG00000009694	teneurin transmembrane protein 1
TERF2	7014	telomeric repeat binding factor 2
TESK1	7016	testis associated actin remodelling kinase 1
TEX10	54881	testis expressed 10
TEX2	ENSG00000136478	testis expressed 2
TFAM	7019	transcription factor A, mitochondrial
TFAP2A	ENSG00000137203	transcription factor AP-2 alpha
TFAP2E	ENSG00000116819	transcription factor AP-2 epsilon
TFDP2	ENSG00000114126	transcription factor Dp-2
TFG	10342	TRK-fused gene
TFPI	7035	tissue factor pathway inhibitor
TGFA	7039	transforming growth factor alpha
TGFBRAP1	9392	transforming growth factor beta receptor associated protein 1
THBS1	7057	thrombospondin 1
THUMPD1	55623	THUMP domain containing 1
TIRAP	114609	TIR domain containing adaptor protein
TKT	7086	transketolase
TLE3	7090	TLE family member 3, transcriptional corepressor
TLN1	7094	talin 1
TLR10	81793	toll like receptor 10
TMA16	55319	translation machinery associated 16 homolog
TMCC1	ENSG00000172765	transmembrane and coiled-coil domain family 1
TMCC3	ENSG00000057704	transmembrane and coiled-coil domain family 3
TMED5	ENSG00000117500	transmembrane p24 trafficking protein 5
TMED9	54732	transmembrane p24 trafficking protein 9
TMEM143	ENSG00000161558	transmembrane protein 143
TMEM160	54958	transmembrane protein 160
TMEM161A	54929	transmembrane protein 161A
TMEM184B	ENSG00000198792	transmembrane protein 184B
TMEM200B	ENSG00000253304	transmembrane protein 200B
TMEM229A	ENSG00000234224	transmembrane protein 229A
TMEM239	100288797	transmembrane protein 239
TMEM255A	ENSG00000125355	transmembrane protein 255A
TMEM41A	90407	transmembrane protein 41A
TMEM44	93109	transmembrane protein 44
TMEM87A	ENSG00000103978	transmembrane protein 87A
TMF1	ENSG00000144747	TATA element modulatory factor 1
TMUB1	83590	transmembrane and ubiquitin like domain containing 1
TNRC18	84629	trinucleotide repeat containing 18
TOB1	ENSG00000141232	transducer of ERBB2, 1
TOB2	ENSG00000183864	transducer of ERBB2, 2
TOM1L1	10040	target of myb1 like 1 membrane trafficking protein
TONSL	4796	tonsoku like, DNA repair protein
TOP1	ENSG00000198900	DNA topoisomerase I
TOR1B	27348	torsin family 1 member B
TOR4A	54863	torsin family 4 member A
TPBGL	ENSG00000261594	trophoblast glycoprotein like
TPCN1	ENSG00000186815	two pore segment channel 1
TPD52L3	89882	TPD52 like 3
TPPP	11076	tubulin polymerization promoting protein
TPRN	286262	taperin
TPT1	7178	tumor protein, translationally-controlled 1
TRAF3	ENSG00000131323	TNF receptor associated factor 3
TRAF4	9618	TNF receptor associated factor 4
TRAK2	ENSG00000115993	trafficking kinesin protein 2
TRAM2	ENSG00000065308	translocation associated membrane protein 2
TRAP1	10131	TNF receptor associated protein 1
TRAPPC11	60684	trafficking protein particle complex 11
TRAPPC13	80006	trafficking protein particle complex 13
TRHDE	ENSG00000072657	thyrotropin releasing hormone degrading enzyme
TRIM28	10155	tripartite motif containing 28
TRIM36	ENSG00000152503	tripartite motif containing 36
TRIO	ENSG00000038382	trio Rho guanine nucleotide exchange factor
TRIP12	ENSG00000153827	thyroid hormone receptor interactor 12
TRMT2B	79979	tRNA methyltransferase 2 homolog B
TRMT61A	115708	tRNA methyltransferase 61A
TRPC4	ENSG00000133107	transient receptor potential cation channel subfamily C member 4
TRPM3	ENSG00000083067	transient receptor potential cation channel subfamily M member 3
TSC1	ENSG00000165699	TSC complex subunit 1
TSPAN18	90139	tetraspanin 18
TSPAN31	6302	tetraspanin 31
TSR1	55720	TSR1 ribosome maturation factor
TSSK6	ENSG00000178093	testis specific serine kinase 6
TTBK2	ENSG00000128881	tau tubulin kinase 2
TTC14	ENSG00000163728	tetratricopeptide repeat domain 14
TTC28	ENSG00000100154	tetratricopeptide repeat domain 28
TTC32	130502	tetratricopeptide repeat domain 32
TTC37	9652	tetratricopeptide repeat domain 37
TTC5	91875	tetratricopeptide repeat domain 5
TTC7B	145567	tetratricopeptide repeat domain 7B
TTL	150465	tubulin tyrosine ligase
TTLL7	ENSG00000137941	tubulin tyrosine ligase like 7
TTPAL	ENSG00000124120	alpha tocopherol transfer protein like
TUBA1C	84790	tubulin alpha 1c
TUBB	203068	tubulin beta class I
TUBB2B	347733	tubulin beta 2B class IIb
TUBB3	10381	tubulin beta 3 class III
TUBB4B	10383	tubulin beta 4B class IVb
TUBGCP2	10844	tubulin gamma complex associated protein 2
TUFM	7284	Tu translation elongation factor, mitochondrial
TULP4	ENSG00000130338	tubby like protein 4
TUSC2	11334	tumor suppressor 2, mitochondrial calcium regulator
TUT1	64852	terminal uridylyl transferase 1, U6 snRNA-specific
TWF1	ENSG00000151239	twinfilin actin binding protein 1
TWIST1	ENSG00000122691	twist family bHLH transcription factor 1
TWISTNB	221830	TWIST neighbor
TXLNA	200081	taxilin alpha
TXNDC15	79770	thioredoxin domain containing 15
TYMP	1890	thymidine phosphorylase
U2AF2	11338	U2 small nuclear RNA auxiliary factor 2
UBAC2	337867	UBA domain containing 2
UBAP2L	9898	ubiquitin associated protein 2 like
UBASH3B	ENSG00000154127	ubiquitin associated and SH3 domain containing B
UBE2G1	ENSG00000132388	ubiquitin conjugating enzyme E2 G1
UBE2H	7328	ubiquitin conjugating enzyme E2 H
UBE2R2	54926	ubiquitin conjugating enzyme E2 R2
UBE2W	ENSG00000104343	ubiquitin conjugating enzyme E2 W
UBE2Z	ENSG00000159202	ubiquitin conjugating enzyme E2 Z
UBE4B	10277	ubiquitination factor E4B
UBR1	ENSG00000159459	ubiquitin protein ligase E3 component n-recognin 1
UBXN4	ENSG00000144224	UBX domain protein 4
UCHL1	7345	ubiquitin C-terminal hydrolase L1
UCK2	7371	uridine-cytidine kinase 2
UFSP2	55325	UFM1 specific peptidase 2
UGDH	7358	UDP-glucose 6-dehydrogenase
UGP2	ENSG00000169764	UDP-glucose pyrophosphorylase 2
UHRF1BP1	54887	UHRF1 binding protein 1
UNC13B	10497	unc-13 homolog B
UPF2	ENSG00000151461	UPF2 regulator of nonsense mediated mRNA decay
UQCRFS1	7386	ubiquinol-cytochrome c reductase, Rieske iron-sulfur polypeptide 1
URB2	9816	URB2 ribosome biogenesis homolog
USF2	ENSG00000105698	upstream transcription factor 2, c-fos interacting
USP10	9100	ubiquitin specific peptidase 10
USP13	8975	ubiquitin specific peptidase 13
USP28	ENSG00000048028	ubiquitin specific peptidase 28
USP31	ENSG00000103404	ubiquitin specific peptidase 31
USP36	ENSG00000055483
USP44	ENSG00000136014	ubiquitin specific peptidase 44
USP45	ENSG00000123552	ubiquitin specific peptidase 45
USP9X	8239	ubiquitin specific peptidase 9 X-linked
UVRAG	ENSG00000198382	UV radiation resistance associated
VANGL2	57216	VANGL planar cell polarity protein 2
VARS	7407	valyl-tRNA synthetase
VBP1	7411	VHL binding protein 1
VCPIP1	80124	valosin containing protein interacting protein 1
VDAC2	7417	voltage dependent anion channel 2
VHLL	391104	VHL like
VMA21	203547	vacuolar ATPase assembly factor VMA21
VPS4B	ENSG00000119541	vacuolar protein sorting 4 homolog B
VWA5B2	ENSG00000145198	von Willebrand factor A domain containing 5B2
WASL	ENSG00000106299	WASP like actin nucleation promoting factor
WDR1	9948	WD repeat domain 1
WDR18	57418	WD repeat domain 18
WDR19	57728	WD repeat domain 19
WDR26	80232	WD repeat domain 26
WDR37	ENSG00000047056	WD repeat domain 37
WDR6	11180	WD repeat domain 6
WDR81	ENSG00000167716	WD repeat domain 81
WDR83OS	51398	WD repeat domain 83 opposite strand
WEE1	7465	WEE1 G2 checkpoint kinase
WIPF2	147179	WAS/WASL interacting protein family member 2
WWP2	ENSG00000198373	WW domain containing E3 ubiquitin protein ligase 2
XKR7	ENSG00000260903	XK related 7
XPO1	7514	exportin 1
XPOT	11260	exportin for tRNA
XPR1	ENSG00000143324	xenotropic and polytropic retrovirus receptor 1
XRN1	ENSG00000114127	5'-3' exoribonuclease 1
XYLT2	ENSG00000015532	xylosyltransferase 2
YIF1B	90522	Yip1 interacting factor homolog B, membrane trafficking protein
YIPF4	ENSG00000119820	Yip1 domain family member 4
YIPF5	81555	Yip1 domain family member 5
YWHAQ	10971	tyrosine 3-monooxygenase/tryptophan 5-monooxygenase activation protein theta
ZBTB10	ENSG00000205189	zinc finger and BTB domain containing 10
ZBTB18	ENSG00000179456	zinc finger and BTB domain containing 18
ZBTB22	9278	zinc finger and BTB domain containing 22
ZBTB40	ENSG00000184677	zinc finger and BTB domain containing 40
ZBTB46	ENSG00000130584	zinc finger and BTB domain containing 46
ZBTB8B	728116	zinc finger and BTB domain containing 8B
ZC2HC1A	ENSG00000104427	zinc finger C2HC-type containing 1A
ZC3H18	124245	zinc finger CCCH-type containing 18
ZC3HAV1	56829	zinc finger CCCH-type containing, antiviral 1
ZC3HAV1L	92092	zinc finger CCCH-type containing, antiviral 1 like
ZCCHC2	ENSG00000141664	zinc finger CCHC-type containing 2
ZDHHC21	ENSG00000175893	zinc finger DHHC-type containing 21
ZDHHC23	ENSG00000184307	zinc finger DHHC-type containing 23
ZDHHC24	254359	zinc finger DHHC-type containing 24
ZDHHC3	ENSG00000163812	zinc finger DHHC-type containing 3
ZDHHC5	ENSG00000156599	zinc finger DHHC-type containing 5
ZEB2	ENSG00000169554	zinc finger E-box binding homeobox 2
ZFC3H1	ENSG00000133858	zinc finger C3H1-type containing
ZFHX3	ENSG00000140836	zinc finger homeobox 3
ZFHX4	ENSG00000091656	zinc finger homeobox 4
ZFP62	643836	ZFP62 zinc finger protein
ZFPM2	ENSG00000169946	zinc finger protein, FOG family member 2
ZFYVE21	ENSG00000100711	zinc finger FYVE-type containing 21
ZFYVE26	23503	zinc finger FYVE-type containing 26
ZIC5	85416	Zic family member 5
ZMYND8	23613	zinc finger MYND-type containing 8
ZNF134	7693	zinc finger protein 134
ZNF148	ENSG00000163848	zinc finger protein 148
ZNF157	7712	zinc finger protein 157
ZNF17	7565	zinc finger protein 17
ZNF174	7727	zinc finger protein 174
ZNF224	7767	zinc finger protein 224
ZNF24	7572	zinc finger protein 24
ZNF264	9422	zinc finger protein 264
ZNF267	10308	zinc finger protein 267
ZNF276	92822	zinc finger protein 276
ZNF277	11179	zinc finger protein 277
ZNF282	8427	zinc finger protein 282
ZNF287	ENSG00000141040	zinc finger protein 287
ZNF317	57693	zinc finger protein 317
ZNF354B	117608	zinc finger protein 354B
ZNF383	163087	zinc finger protein 383
ZNF385B	ENSG00000144331	zinc finger protein 385B
ZNF385D	ENSG00000151789
ZNF417	147687	zinc finger protein 417
ZNF420	147923	zinc finger protein 420
ZNF430	80264	zinc finger protein 430
ZNF451	ENSG00000112200	zinc finger protein 451
ZNF469	ENSG00000225614	zinc finger protein 469
ZNF492	57615	zinc finger protein 492
ZNF496	ENSG00000162714	zinc finger protein 496
ZNF503	84858	zinc finger protein 503
ZNF507	22847	zinc finger protein 507
ZNF512B	ENSG00000196700	zinc finger protein 512B
ZNF521	ENSG00000198795	zinc finger protein 521
ZNF551	90233	zinc finger protein 551
ZNF597	ENSG00000167981	zinc finger protein 597
ZNF598	90850	zinc finger protein 598
ZNF607	84775	zinc finger protein 607
ZNF622	90441	zinc finger protein 622
ZNF629	23361	zinc finger protein 629
ZNF654	ENSG00000175105	zinc finger protein 654
ZNF687	57592	zinc finger protein 687
ZNF695	57116	zinc finger protein 695
ZNF703	80139	zinc finger protein 703
ZNF721	170960	zinc finger protein 721
ZNF75A	7627	zinc finger protein 75a
ZNF772	400720	zinc finger protein 772
ZNF776	284309	zinc finger protein 776
ZNF785	146540	zinc finger protein 785
ZNF804A	ENSG00000170396	zinc finger protein 804A
ZNF804B	ENSG00000182348	zinc finger protein 804B
ZNF84	7637	zinc finger protein 84
ZNF850	342892	zinc finger protein 850
ZNF98	148198	zinc finger protein 98
ZNRF3	84133	zinc and ring finger 3
ZSCAN12	9753	zinc finger and SCAN domain containing 12
ZWINT	11130	ZW10 interacting kinetochore protein
Targets genes regulated by hsa-miR-191-5p and hsa-miR-92a-3p
AMMECR1	ENSG00000101935	Alport syndrome, mental retardation, midface hypoplasia and elliptocytosis chromosomal region gene 1
BICD2	23299	BICD cargo adaptor 2
BRMS1L	ENSG00000100916	BRMS1 like transcriptional repressor
CALN1	ENSG00000183166	calneuron 1
CASK	ENSG00000147044	calcium/calmodulin dependent serine protein kinase
CDK9	1025	cyclin dependent kinase 9
CYTH2	9266	cytohesin 2
DHCR24	1718	24-dehydrocholesterol reductase
DRGX	ENSG00000165606	dorsal root ganglia homeobox
EIF3I	8668	eukaryotic translation initiation factor 3 subunit I
GAP43	ENSG00000172020	growth associated protein 43
GOLGA7	ENSG00000147533	golgin A7
HNRNPA2B1	3181	heterogeneous nuclear ribonucleoprotein A2/B1
HNRNPM	4670	heterogeneous nuclear ribonucleoprotein M
LIN54	ENSG00000189308	lin-54 DREAM MuvB core complex component
NDST1	ENSG00000070614	N-deacetylase and N-sulfotransferase 1
NFIC	ENSG00000141905	nuclear factor I C
NOTCH2	4853	notch receptor 2
NPLOC4	55666	NPL4 homolog, ubiquitin recognition factor
OXSR1	ENSG00000172939	oxidative stress responsive kinase 1
PITPNM2	ENSG00000090975	phosphatidylinositol transfer protein membrane associated 2
RFX3	ENSG00000080298	regulatory factor X3
RRN3	ENSG00000085721	RRN3 homolog, RNA polymerase I transcription factor
SLC7A1	6541	solute carrier family 7 member 1
SOX4	ENSG00000124766	SRY-box 4
SUV420H1	ENSG00000110066
YBX3	8531	Y-box binding protein 3
ZBTB34	ENSG00000177125	zinc finger and BTB domain containing 34
Targets genes regulated by hsa-miR-92a-3p and hsa-miR-22-3p
ACLY	ENSG00000131473	ATP citrate lyase
AGMAT	ENSG00000116771	agmatinase
AGO1	ENSG00000092847	argonaute RISC component 1
AIDA	ENSG00000186063	axin interactor, dorsalization associated
AIFM1	ENSG00000156709	apoptosis inducing factor mitochondria associated 1
AK2	ENSG00000004455	adenylate kinase 2
ARID5B	ENSG00000150347	AT-rich interaction domain 5B
ARRB1	ENSG00000137486	arrestin beta 1
BCL9	ENSG00000116128	BCL9 transcription coactivator
BCL9L	ENSG00000186174	BCL9 like
BMP7	ENSG00000101144	bone morphogenetic protein 7
BSG	682	basigin (Ok blood group)
BTF3	689	basic transcription factor 3
C20orf112	ENSG00000197183
C5orf24	ENSG00000181904	chromosome 5 open reading frame 24
C6orf62	ENSG00000112308	chromosome 6 open reading frame 62
CACUL1	ENSG00000151893	CDK2 associated cullin domain 1
CAMTA2	ENSG00000108509	calmodulin binding transcription activator 2
CBX6	ENSG00000183741	chromobox 6
CCDC71L	ENSG00000253276	coiled-coil domain containing 71 like
CCNJL	ENSG00000135083	cyclin J like
CDC6	ENSG00000094804	cell division cycle 6
CERK	ENSG00000100422	ceramide kinase
CHD9	ENSG00000177200	chromodomain helicase DNA binding protein 9
CNOT1	ENSG00000125107	CCR4-NOT transcription complex subunit 1
CPEB1	ENSG00000214575	cytoplasmic polyadenylation element binding protein 1
CREB1	ENSG00000118260	cAMP responsive element binding protein 1
CTC1	80169	CST telomere replication complex component 1
CUL3	ENSG00000036257	cullin 3
DCAF16	54876	DDB1 and CUL4 associated factor 16
DDIT4	ENSG00000168209	DNA damage inducible transcript 4
DDRGK1	ENSG00000198171	DDRGK domain containing 1
DDX6	1656	DEAD-box helicase 6
DLGAP2	ENSG00000198010	DLG associated protein 2
DNAJC27	ENSG00000115137	DnaJ heat shock protein family (Hsp40) member C27
DNMT3A	ENSG00000119772	DNA methyltransferase 3 alpha
DPP10	ENSG00000175497	dipeptidyl peptidase like 10
DPY30	ENSG00000162961	dpy-30 histone methyltransferase complex regulatory subunit
EFR3B	ENSG00000084710	EFR3 homolog B
ELOVL6	ENSG00000170522	ELOVL fatty acid elongase 6
ENO1	ENSG00000074800	enolase 1
EP300	ENSG00000100393	E1A binding protein p300
FBN2	ENSG00000138829	fibrillin 2
FBXL19	ENSG00000099364	F-box and leucine rich repeat protein 19
FBXO41	ENSG00000163013	F-box protein 41
FBXO45	ENSG00000174013	F-box protein 45
FBXW7	ENSG00000109670	F-box and WD repeat domain containing 7
FNBP4	ENSG00000109920	formin binding protein 4
FOSL2	ENSG00000075426	FOS like 2, AP-1 transcription factor subunit
FRAT2	ENSG00000181274	FRAT regulator of WNT signaling pathway 2
FSTL1	ENSG00000163430	follistatin like 1
H3F3B	ENSG00000132475	H3 histone family member 3B
H3F3C	ENSG00000188375	H3 histone family member 3C
HIPK1	ENSG00000163349	homeodomain interacting protein kinase 1
HSPA1B	3304	heat shock protein family A (Hsp70) member 1B
IKZF4	ENSG00000123411	IKAROS family zinc finger 4
INSIG1	ENSG00000186480	insulin induced gene 1
IPO7	ENSG00000205339	importin 7
JARID2	ENSG00000008083	jumonji and AT-rich interaction domain containing 2
KAT7	ENSG00000136504	lysine acetyltransferase 7
KCNH1	ENSG00000143473	potassium voltage-gated channel subfamily H member 1
KDM6B	ENSG00000132510	lysine demethylase 6B
KHNYN	ENSG00000100441	KH and NYN domain containing
KIAA0556	ENSG00000047578	KIAA0556
LAMC1	ENSG00000135862	laminin subunit gamma 1
LRCH1	ENSG00000136141	leucine rich repeats and calponin homology domain containing 1
LRRC1	ENSG00000137269	leucine rich repeat containing 1
LRRC20	ENSG00000172731	leucine rich repeat containing 20
MECP2	ENSG00000169057	methyl-CpG binding protein 2
MED19	ENSG00000156603	mediator complex subunit 19
MTDH	ENSG00000147649	metadherin
MTF2	ENSG00000143033	metal response element binding transcription factor 2
MTHFD2	ENSG00000065911	methylenetetrahydrofolate dehydrogenase (NADP+ dependent) 2, methenyltetrahydrofolate cyclohydrolase
MYO6	4646	myosin VI
N4BP2	ENSG00000078177	NEDD4 binding protein 2
NBR1	ENSG00000188554	NBR1 autophagy cargo receptor
NCOA1	ENSG00000084676	nuclear receptor coactivator 1
NECAP1	ENSG00000089818	NECAP endocytosis associated 1
NPNT	ENSG00000168743	nephronectin
NRAS	ENSG00000213281	NRAS proto-oncogene, GTPase
PCDH1	ENSG00000156453	protocadherin 1
PCGF5	ENSG00000180628	polycomb group ring finger 5
PDAP1	ENSG00000106244	PDGFA associated protein 1
PDIK1L	ENSG00000175087	PDLIM1 interacting kinase 1 like
PDS5A	ENSG00000121892	PDS5 cohesin associated factor A
PFDN6	ENSG00000204220	prefoldin subunit 6
PHACTR4	ENSG00000204138	phosphatase and actin regulator 4
PHF12	ENSG00000109118	PHD finger protein 12
PHF13	ENSG00000116273	PHD finger protein 13
PHF15	ENSG00000043143
PLEKHA6	ENSG00000143850	pleckstrin homology domain containing A6
PNISR	ENSG00000132424	PNN interacting serine and arginine rich protein
PPARGC1B	ENSG00000155846	PPARG coactivator 1 beta
PPP1R9A	ENSG00000158528	protein phosphatase 1 regulatory subunit 9A
PRDM16	ENSG00000142611	PR/SET domain 16
PROX1	ENSG00000117707	prospero homeobox 1
RAB3C	ENSG00000152932	RAB3C, member RAS oncogene family
RBFOX2	ENSG00000100320	RNA binding fox-1 homolog 2
RBSN	64145	rabenosyn, RAB effector
RGS3	ENSG00000138835	regulator of G protein signaling 3
RNF150	ENSG00000170153	ring finger protein 150
RNF44	ENSG00000146083	ring finger protein 44
RPL24	6152	ribosomal protein L24
RSBN1	ENSG00000081019	round spermatid basic protein 1
SCD	6319	stearoyl-CoA desaturase
SFMBT2	ENSG00000198879	Scm like with four mbt domains 2
SH3PXD2A	ENSG00000107957	SH3 and PX domains 2A
SIRT1	ENSG00000096717	sirtuin 1
SLC24A4	ENSG00000140090	solute carrier family 24 member 4
SLC6A1	ENSG00000157103	solute carrier family 6 member 1
SLC9A1	ENSG00000090020	solute carrier family 9 member A1
SNAI1	ENSG00000124216	snail family transcriptional repressor 1
SNAP91	ENSG00000065609	synaptosome associated protein 91
SOSTDC1	ENSG00000171243	sclerostin domain containing 1
STK39	ENSG00000198648	serine/threonine kinase 39
STYX	ENSG00000198252	serine/threonine/tyrosine interacting protein
SV2A	ENSG00000159164	synaptic vesicle glycoprotein 2A
SZRD1	ENSG00000055070	SUZ RNA binding domain containing 1
TACC1	6867	transforming acidic coiled-coil containing protein 1
TBC1D12	ENSG00000108239	TBC1 domain family member 12
TBX3	ENSG00000135111	T-box 3
TEF	ENSG00000167074	TEF transcription factor, PAR bZIP family member
TET2	ENSG00000168769	tet methylcytosine dioxygenase 2
TMEM50B	ENSG00000142188	transmembrane protein 50B
TNFRSF13C	ENSG00000159958	TNF receptor superfamily member 13C
TPM3	ENSG00000143549	tropomyosin 3
TRAF3IP1	26146	TRAF3 interacting protein 1
TTC9	ENSG00000133985	tetratricopeptide repeat domain 9
TUB	ENSG00000166402	tubby bipartite transcription factor
UNC79	ENSG00000133958	unc-79 homolog, NALCN channel complex subunit
VPS13B	ENSG00000132549	vacuolar protein sorting 13 homolog B
WDFY3	ENSG00000163625	WD repeat and FYVE domain containing 3
WRNIP1	ENSG00000124535	Werner helicase interacting protein 1
WWC1	ENSG00000113645	WW and C2 domain containing 1
YWHAZ	ENSG00000164924	tyrosine 3-monooxygenase/tryptophan 5-monooxygenase activation protein zeta
ZFP91	ENSG00000186660	ZFP91 zinc finger protein
ZNF652	ENSG00000198740	zinc finger protein 652
ZNF827	ENSG00000151612	zinc finger protein 827
Targets genes regulated by hsa-miR-22-3p and hsa-miR-21-5p
ACVR1C	ENSG00000123612	activin A receptor type 1C
ADNP	ENSG00000101126	activity dependent neuroprotector homeobox
ALX1	ENSG00000180318	ALX homeobox 1
ARHGEF12	ENSG00000196914	Rho guanine nucleotide exchange factor 12
BRWD3	ENSG00000165288	bromodomain and WD repeat domain containing 3
BTN3A3	10384	butyrophilin subfamily 3 member A3
CADM1	ENSG00000182985	cell adhesion molecule 1
CHD7	ENSG00000171316	chromodomain helicase DNA binding protein 7
CSNK1A1	ENSG00000113712	casein kinase 1 alpha 1
DNAJC16	ENSG00000116138	DnaJ heat shock protein family (Hsp40) member C16
E2F2	1870	E2F transcription factor 2
EHD1	ENSG00000110047	EH domain containing 1
ERBB2	2064	erb-b2 receptor tyrosine kinase 2
FBXL13	ENSG00000161040	F-box and leucine rich repeat protein 13
FKBP5	2289	FKBP prolyl isomerase 5
FTO	ENSG00000140718	FTO alpha-ketoglutarate dependent dioxygenase
FZD8	ENSG00000177283	frizzled class receptor 8
GLIS2	ENSG00000126603	GLIS family zinc finger 2
HIF1A	3091	hypoxia inducible factor 1 subunit alpha
HNRNPH1	ENSG00000169045	heterogeneous nuclear ribonucleoprotein H1
ICOSLG	ENSG00000160223	inducible T cell costimulator ligand
IL6R	ENSG00000160712	interleukin 6 receptor
KAT6A	ENSG00000083168	lysine acetyltransferase 6A
LEMD3	ENSG00000174106	LEM domain containing 3
LIN7C	ENSG00000148943	lin-7 homolog C, crumbs cell polarity complex component
MAPK1	ENSG00000100030	mitogen-activated protein kinase 1
MAPK10	ENSG00000109339	mitogen-activated protein kinase 10
MON2	ENSG00000061987	MON2 homolog, regulator of endosome-to-Golgi trafficking
MXD1	ENSG00000059728	MAX dimerization protein 1
MYCL	ENSG00000116990	MYCL proto-oncogene, bHLH transcription factor
MYO9A	ENSG00000066933	myosin IXA
PAIP2B	ENSG00000124374	poly(A) binding protein interacting protein 2B
PIK3C2A	5286	phosphatidylinositol-4-phosphate 3-kinase catalytic subunit type 2 alpha
POM121C	ENSG00000135213	POM121 transmembrane nucleoporin C
PPARA	5465	peroxisome proliferator activated receptor alpha
PPM1L	ENSG00000163590	protein phosphatase, Mg2+/Mn2+ dependent 1L
PTPN9	ENSG00000169410	protein tyrosine phosphatase non-receptor type 9
RMND5A	ENSG00000153561	required for meiotic nuclear division 5 homolog A
SNRK	ENSG00000163788	SNF related kinase
SPG11	80208	SPG11 vesicle trafficking associated, spatacsin
SRL	ENSG00000185739	sarcalumenin
TADA2A	ENSG00000108264	transcriptional adaptor 2A
TESK2	ENSG00000070759	testis associated actin remodelling kinase 2
TIAM1	ENSG00000156299	T cell lymphoma invasion and metastasis 1
TLK2	ENSG00000146872	tousled like kinase 2
TRPM7	ENSG00000092439	transient receptor potential cation channel subfamily M member 7
TTC33	23548	tetratricopeptide repeat domain 33
UBE2N	ENSG00000177889	ubiquitin conjugating enzyme E2 N
UBR5	51366	ubiquitin protein ligase E3 component n-recognin 5
USP47	ENSG00000170242	ubiquitin specific peptidase 47
WWC2	ENSG00000151718	WW and C2 domain containing 2
ZBTB47	ENSG00000114853	zinc finger and BTB domain containing 47
ZFP36L2	ENSG00000152518	ZFP36 ring finger protein like 2
ZNF217	7764	zinc finger protein 217
ZNF704	ENSG00000164684	zinc finger protein 704
Targets genes regulated by hsa-miR-21-5p and hsa-miR-191-5p
BASP1	10409	brain abundant membrane attached signal protein 1
BNC2	ENSG00000173068	basonuclin 2
CEBPB	1051	CCAAT enhancer binding protein beta
DSE	ENSG00000111817	dermatan sulfate epimerase
ENAH	55740	ENAH actin regulator
HRK	ENSG00000135116	harakiri, BCL2 interacting protein
KNL1	57082	kinetochore scaffold 1
MDM4	4194	MDM4 regulator of p53
RPS6KA3	ENSG00000177189	ribosomal protein S6 kinase A3
SATB1	ENSG00000182568	SATB homeobox 1
SMARCD1	ENSG00000066117	SWI/SNF related, matrix associated, actin dependent regulator of chromatin, subfamily d, member 1
TAF5	ENSG00000148835	TATA-box binding protein associated factor 5
WSB1	ENSG00000109046	WD repeat and SOCS box containing 1
Targets genes regulated by hsa-miR-92a-3p and hsa-miR-21-5p
AGGF1	ENSG00000164252	angiogenic factor with G-patch and FHA domains 1
AGO4	ENSG00000134698	argonaute RISC component 4
ALX4	ENSG00000052850	ALX homeobox 4
AP1AR	ENSG00000138660	adaptor related protein complex 1 associated regulatory protein
[truncated: 1,361 more rows]
