# Supplementary material for: Extracellular vesicles of U937 macrophage cell line infected with DENV-2 induce activation in endothelial cells EA.hy926
Source: PLoS One. 2020 Jan 7;15(1):e0227030. doi: 10.1371/journal.pone.0227030 (PMC6946137; doi:10.1371/journal.pone.0227030)
Supplement: S5 Table — To view the graphic map of Gene Ontology categories, go to the link located at the end of the file. (XLSX) [file pone.0227030.s009.xlsx]

## Sheet: GO by miR of P + Condition
Table S4. GO Enriched terms for predicted genes targeted by the miRs detected in vesicles of infected U 937 cells (P (+))
GO Term	Description	P-value	FDR q-value	Enrichment (N, B, n, b) (b/n) / (B/N)	Genes
GO:0009987	cellular process	1.79e-06	0.0105	1.07 (590,441,468,374)	[CCNK - cyclin k, HSPA1B - heat shock 70kda protein 1b, FAM13A - family with sequence similarity 13, member a, AP3M2 - adaptor-related protein complex 3, mu 2 subunit, HSD17B3 - hydroxysteroid (17-beta) dehydrogenase 3, SPIRE1 - spire actin nucleation factor 1, BRCA1 - breast cancer 1, early onset, AKAP12 - a kinase (prka) anchor protein 12, PPP1R9A - protein phosphatase 1, regulatory subunit 9a,…
GO:0065009	regulation of molecular function	3.33e-05	0.0975	1.19 (590,134,457,123)	[CCNK - cyclin k, GSTM2 - glutathione s-transferase mu 2 (muscle), HSPA1B - heat shock 70kda protein 1b, FAM13A - family with sequence similarity 13, member a, DDX3X - dead (asp-glu-ala-asp) box helicase 3, x-linked, XIAP - x-linked inhibitor of apoptosis, SOGA2 - soga family member 2, PPP1R9A - protein phosphatase 1, regulatory subunit 9a, MAP3K10 - mitogen-activated protein kinase kinase kinase…
GO:0045744	negative regulation of G protein-coupled receptor signaling pathway	5.58e-05	0.109	26.82 (590,3,22,3)	[ARRDC3 - arrestin domain containing 3, ADRBK1 - adrenergic, beta, receptor kinase 1, ARRB2 - arrestin, beta 2]
GO:0009966	regulation of signal transduction	8.46e-05	0.124	1.17 (590,139,466,128)	[GSTM2 - glutathione s-transferase mu 2 (muscle), HSPA1B - heat shock 70kda protein 1b, FAM13A - family with sequence similarity 13, member a, DDX3X - dead (asp-glu-ala-asp) box helicase 3, x-linked, XIAP - x-linked inhibitor of apoptosis, BRCA1 - breast cancer 1, early onset, AKAP12 - a kinase (prka) anchor protein 12, TCF21 - transcription factor 21, MAP3K10 - mitogen-activated protein kinase k…
GO:0048583	regulation of response to stimulus	0.000136	0.16	1.14 (590,174,466,157)	[GSTM2 - glutathione s-transferase mu 2 (muscle), HSPA1B - heat shock 70kda protein 1b, FAM13A - family with sequence similarity 13, member a, DDX3X - dead (asp-glu-ala-asp) box helicase 3, x-linked, XIAP - x-linked inhibitor of apoptosis, SPIRE1 - spire actin nucleation factor 1, BRCA1 - breast cancer 1, early onset, AKAP12 - a kinase (prka) anchor protein 12, TCF21 - transcription factor 21, MA…
GO:0007156	homophilic cell adhesion via plasma membrane adhesion molecules	0.00015	0.146	1.98 (590,19,283,18)	[PCDHA11 - protocadherin alpha 11, PCDHA10 - protocadherin alpha 10, PCDHA8 - protocadherin alpha 8, PCDHA7 - protocadherin alpha 7, PCDHA6 - protocadherin alpha 6, PCDHA5 - protocadherin alpha 5, PCDHA4 - protocadherin alpha 4, PCDHA3 - protocadherin alpha 3, PCDHA2 - protocadherin alpha 2, PCDHA1 - protocadherin alpha 1, PCDHB8 - protocadherin beta 8, CDH13 - cadherin 13, h-cadherin (heart), PC…
GO:0023051	regulation of signaling	0.000271	0.227	1.15 (590,152,466,138)	[GSTM2 - glutathione s-transferase mu 2 (muscle), HSPA1B - heat shock 70kda protein 1b, FAM13A - family with sequence similarity 13, member a, PNKD - paroxysmal nonkinesigenic dyskinesia, DDX3X - dead (asp-glu-ala-asp) box helicase 3, x-linked, XIAP - x-linked inhibitor of apoptosis, BRCA1 - breast cancer 1, early onset, AKAP12 - a kinase (prka) anchor protein 12, PPP1R9A - protein phosphatase 1,…
GO:0072395	signal transduction involved in cell cycle checkpoint	0.000311	0.228	9.37 (590,4,63,4)	[CARM1 - coactivator-associated arginine methyltransferase 1, ATM - ataxia telangiectasia mutated, CDKN1B - cyclin-dependent kinase inhibitor 1b (p27, kip1), BRCA1 - breast cancer 1, early onset]
GO:0072422	signal transduction involved in DNA damage checkpoint	0.000311	0.202	9.37 (590,4,63,4)	[CARM1 - coactivator-associated arginine methyltransferase 1, ATM - ataxia telangiectasia mutated, CDKN1B - cyclin-dependent kinase inhibitor 1b (p27, kip1), BRCA1 - breast cancer 1, early onset]
GO:0072401	signal transduction involved in DNA integrity checkpoint	0.000311	0.182	9.37 (590,4,63,4)	[CARM1 - coactivator-associated arginine methyltransferase 1, ATM - ataxia telangiectasia mutated, CDKN1B - cyclin-dependent kinase inhibitor 1b (p27, kip1), BRCA1 - breast cancer 1, early onset]
GO:0010646	regulation of cell communication	0.0004	0.213	1.15 (590,150,466,136)	[GSTM2 - glutathione s-transferase mu 2 (muscle), HSPA1B - heat shock 70kda protein 1b, FAM13A - family with sequence similarity 13, member a, XIAP - x-linked inhibitor of apoptosis, PNKD - paroxysmal nonkinesigenic dyskinesia, DDX3X - dead (asp-glu-ala-asp) box helicase 3, x-linked, BRCA1 - breast cancer 1, early onset, AKAP12 - a kinase (prka) anchor protein 12, PPP1R9A - protein phosphatase 1,…
GO:1901564	organonitrogen compound metabolic process	0.00042	0.205	1.12 (590,194,468,173)	[CCNK - cyclin k, GSTM2 - glutathione s-transferase mu 2 (muscle), HSPA1B - heat shock 70kda protein 1b, XIAP - x-linked inhibitor of apoptosis, FBXO33 - f-box protein 33, TMPRSS11A - transmembrane protease, serine 11a, BRCA1 - breast cancer 1, early onset, OTUD1 - otu domain containing 1, BPGM - 2,3-bisphosphoglycerate mutase, ELK4 - elk4, ets-domain protein (srf accessory protein 1), MAP3K10 - …
GO:0048753	pigment granule organization	0.000511	0.23	15.13 (590,3,39,3)	[BLOC1S2 - biogenesis of lysosomal organelles complex-1, subunit 2, AP1M1 - adaptor-related protein complex 1, mu 1 subunit, BCL2 - b-cell cll/lymphoma 2]
GO:0006082	organic acid metabolic process	0.000716	0.3	24.58 (590,24,3,3)	[ABCG2 - atp-binding cassette, sub-family g (white), member 2, ACAN - aggrecan, ACOT12 - acyl-coa thioesterase 12]
GO:0098742	cell-cell adhesion via plasma-membrane adhesion molecules	0.000835	0.326	1.88 (590,20,283,18)	[PCDHA11 - protocadherin alpha 11, PCDHA10 - protocadherin alpha 10, PCDHA8 - protocadherin alpha 8, PCDHA7 - protocadherin alpha 7, PCDHA6 - protocadherin alpha 6, PCDHA5 - protocadherin alpha 5, PCDHA4 - protocadherin alpha 4, PCDHA3 - protocadherin alpha 3, PCDHA2 - protocadherin alpha 2, PCDHA1 - protocadherin alpha 1, PCDHB8 - protocadherin beta 8, CDH13 - cadherin 13, h-cadherin (heart), PC…
GO:0090068	positive regulation of cell cycle process	0.000881	0.322	2.42 (590,16,198,13)	[GATA6 - gata binding protein 6, KMT2E - lysine (k)-specific methyltransferase 2e, DDX3X - dead (asp-glu-ala-asp) box helicase 3, x-linked, EREG - epiregulin, CDKN1B - cyclin-dependent kinase inhibitor 1b (p27, kip1), BRCA1 - breast cancer 1, early onset, ADAM17 - adam metallopeptidase domain 17, H2AFY - h2a histone family, member y, IL1A - interleukin 1, alpha, CARM1 - coactivator-associated arg…
N : the number of background genes
B : the number of background genes in particular GO
n : the number of selected genes
b : the number of selected genes in this particular GO
online results: http://cbl-gorilla.cs.technion.ac.il/GOrilla/tsk7vpqy/GOResults.html
