# Supplementary material for: Extracellular vesicles of U937 macrophage cell line infected with DENV-2 induce activation in endothelial cells EA.hy926
Source: PLoS One. 2020 Jan 7;15(1):e0227030. doi: 10.1371/journal.pone.0227030 (PMC6946137; doi:10.1371/journal.pone.0227030)
Supplement: S6 Table — To view the graphic map of Gene Ontology categories, go to the link located at the end of the file. (XLSX) [file pone.0227030.s010.xlsx]

## Sheet: GO by  miR of P- conditions
Table S5. GO Enriched terms for predicted genes targeted by the miRs detected in vesicles of infected U 937 cells (P (-))
GO Term	Description	P-value	FDR q-value	Enrichment (N, B, n, b) E=(b/n) / (B/N)	Genes
GO:1904029	regulation of cyclin-dependent protein kinase activity	2.85e-07	0.00223	16.84 (1347,14,40,7)	[CCNK - cyclin k, CCNL2 - cyclin l2, CCNA2 - cyclin a2, CCNT2 - cyclin t2, CCNYL1 - cyclin y-like 1, CCND3 - cyclin d3, CCNT1 - cyclin t1]
GO:0000079	regulation of cyclin-dependent protein serine/threonine kinase activity	2.85e-07	0.00112	16.84 (1347,14,40,7)	[CCNK - cyclin k, CCNL2 - cyclin l2, CCNA2 - cyclin a2, CCNT2 - cyclin t2, CCNYL1 - cyclin y-like 1, CCND3 - cyclin d3, CCNT1 - cyclin t1]
GO:1904031	positive regulation of cyclin-dependent protein kinase activity	1.63e-06	0.00425	24.05 (1347,7,40,5)	[CCNK - cyclin k, CCNT2 - cyclin t2, CCNYL1 - cyclin y-like 1, CCND3 - cyclin d3, CCNT1 - cyclin t1]
GO:0045737	positive regulation of cyclin-dependent protein serine/threonine kinase activity	1.63e-06	0.00318	24.05 (1347,7,40,5)	[CCNK - cyclin k, CCNT2 - cyclin t2, CCNYL1 - cyclin y-like 1, CCND3 - cyclin d3, CCNT1 - cyclin t1]
GO:0071900	regulation of protein serine/threonine kinase activity	2.35e-05	0.0367	6.48 (1347,52,40,10)	[CAB39 - calcium binding protein 39, CCNK - cyclin k, CCNL2 - cyclin l2, CCNA2 - cyclin a2, CCNT2 - cyclin t2, ADORA2B - adenosine a2b receptor, CCNYL1 - cyclin y-like 1, CCND3 - cyclin d3, CCNT1 - cyclin t1, C8orf4 - chromosome 8 open reading frame 4]
GO:0071902	positive regulation of protein serine/threonine kinase activity	4.12e-05	0.0537	5.97 (1347,37,61,10)	[CAB39 - calcium binding protein 39, CCNK - cyclin k, CCNT2 - cyclin t2, ADORA2B - adenosine a2b receptor, DUSP5 - dual specificity phosphatase 5, DAZAP2 - daz associated protein 2, CCNYL1 - cyclin y-like 1, CCND3 - cyclin d3, CCNT1 - cyclin t1, C8orf4 - chromosome 8 open reading frame 4]
GO:0045859	regulation of protein kinase activity	4.21e-05	0.0471	5.45 (1347,68,40,11)	[ADAR - adenosine deaminase, rna-specific, CAB39 - calcium binding protein 39, CCNK - cyclin k, CCNL2 - cyclin l2, CCNA2 - cyclin a2, CCNT2 - cyclin t2, ADORA2B - adenosine a2b receptor, CCNYL1 - cyclin y-like 1, CCND3 - cyclin d3, CCNT1 - cyclin t1, C8orf4 - chromosome 8 open reading frame 4]
GO:0051338	regulation of transferase activity	5.82e-05	0.0569	3.85 (1347,86,61,15)	[CCNK - cyclin k, CCNT2 - cyclin t2, DUSP5 - dual specificity phosphatase 5, DAZAP2 - daz associated protein 2, CCNYL1 - cyclin y-like 1, CCND3 - cyclin d3, CCNT1 - cyclin t1, DCUN1D4 - dcn1, defective in cullin neddylation 1, domain containing 4, CAB39 - calcium binding protein 39, ADAR - adenosine deaminase, rna-specific, CCNL2 - cyclin l2, CCNA2 - cyclin a2, ADORA2B - adenosine a2b receptor, B…
GO:0006497	protein lipidation	7.36e-05	0.064	224.5 (1347,6,2,2)	[ABHD17C - abhydrolase domain containing 17c, ABCA1 - atp-binding cassette, sub-family a (abc1), member 1]
GO:0043549	regulation of kinase activity	7.38e-05	0.0578	5.14 (1347,72,40,11)	[ADAR - adenosine deaminase, rna-specific, CAB39 - calcium binding protein 39, CCNK - cyclin k, CCNL2 - cyclin l2, CCNA2 - cyclin a2, CCNT2 - cyclin t2, ADORA2B - adenosine a2b receptor, CCNYL1 - cyclin y-like 1, CCND3 - cyclin d3, CCNT1 - cyclin t1, C8orf4 - chromosome 8 open reading frame 4]
GO:0006896	Golgi to vacuole transport	8.6e-05	0.0612	103.62 (1347,2,13,2)	[AP1G1 - adaptor-related protein complex 1, gamma 1 subunit, AP3D1 - adaptor-related protein complex 3, delta 1 subunit]
GO:0051726	regulation of cell cycle	9.61e-05	0.0627	2.93 (1347,135,68,20)	[CCNK - cyclin k, CCNT2 - cyclin t2, E2F7 - e2f transcription factor 7, CAB39L - calcium binding protein 39-like, CCNYL1 - cyclin y-like 1, CCND3 - cyclin d3, CEP192 - centrosomal protein 192kda, CCNT1 - cyclin t1, DYRK3 - dual-specificity tyrosine-(y)-phosphorylation regulated kinase 3, CUL4B - cullin 4b, CHEK2 - checkpoint kinase 2, CAB39 - calcium binding protein 39, BUB3 - bub3 mitotic checkp…
GO:0001932	regulation of protein phosphorylation	0.000335	0.202	3.51 (1347,122,44,14)	[CCNK - cyclin k, CCNT2 - cyclin t2, CCNYL1 - cyclin y-like 1, CCND3 - cyclin d3, CCNT1 - cyclin t1, CAB39 - calcium binding protein 39, CHEK2 - checkpoint kinase 2, ADAR - adenosine deaminase, rna-specific, CCNL2 - cyclin l2, CCNA2 - cyclin a2, ADORA2B - adenosine a2b receptor, BRAT1 - brca1-associated atm activator 1, BMPR2 - bone morphogenetic protein receptor, type ii (serine/threonine kinase…
GO:0045787	positive regulation of cell cycle	0.000344	0.192	4.38 (1347,52,65,11)	[CUL4B - cullin 4b, CHEK2 - checkpoint kinase 2, CCNK - cyclin k, BTG2 - btg family, member 2, E2F7 - e2f transcription factor 7, CCNT2 - cyclin t2, CARM1 - coactivator-associated arginine methyltransferase 1, CCNYL1 - cyclin y-like 1, CCND3 - cyclin d3, CCNT1 - cyclin t1, DYRK3 - dual-specificity tyrosine-(y)-phosphorylation regulated kinase 3]
GO:0043302	positive regulation of leukocyte degranulation	0.000416	0.217	74.83 (1347,3,12,2)	[ADORA2B - adenosine a2b receptor, AP1G1 - adaptor-related protein complex 1, gamma 1 subunit]
GO:1903307	positive regulation of regulated secretory pathway	0.000416	0.203	74.83 (1347,3,12,2)	[ADORA2B - adenosine a2b receptor, AP1G1 - adaptor-related protein complex 1, gamma 1 subunit]
GO:1901987	regulation of cell cycle phase transition	0.000489	0.225	4.22 (1347,54,65,11)	[CUL4B - cullin 4b, BUB3 - bub3 mitotic checkpoint protein, CHEK2 - checkpoint kinase 2, BTG2 - btg family, member 2, E2F7 - e2f transcription factor 7, CUL1 - cullin 1, CARM1 - coactivator-associated arginine methyltransferase 1, CEP192 - centrosomal protein 192kda, CCND3 - cyclin d3, DYRK3 - dual-specificity tyrosine-(y)-phosphorylation regulated kinase 3, C8orf4 - chromosome 8 open reading fra…
GO:0032438	melanosome organization	0.000494	0.215	69.08 (1347,3,13,2)	[AP3D1 - adaptor-related protein complex 3, delta 1 subunit, AP1G1 - adaptor-related protein complex 1, gamma 1 subunit]
GO:0043485	endosome to pigment granule transport	0.000494	0.204	69.08 (1347,3,13,2)	[AP3D1 - adaptor-related protein complex 3, delta 1 subunit, AP1G1 - adaptor-related protein complex 1, gamma 1 subunit]
GO:0035646	endosome to melanosome transport	0.000494	0.193	69.08 (1347,3,13,2)	[AP1G1 - adaptor-related protein complex 1, gamma 1 subunit, AP3D1 - adaptor-related protein complex 3, delta 1 subunit]
GO:0048753	pigment granule organization	0.000494	0.184	69.08 (1347,3,13,2)	[AP1G1 - adaptor-related protein complex 1, gamma 1 subunit, AP3D1 - adaptor-related protein complex 3, delta 1 subunit]
GO:0060350	endochondral bone morphogenesis	0.000582	0.207	40.82 (1347,2,33,2)	[CARM1 - coactivator-associated arginine methyltransferase 1, BMPR2 - bone morphogenetic protein receptor, type ii (serine/threonine kinase)]
GO:0003012	muscle system process	0.0006	0.204	32.07 (1347,14,9,3)	[ANKRD2 - ankyrin repeat domain 2 (stretch responsive muscle), ADORA2B - adenosine a2b receptor, ALDOA - aldolase a, fructose-bisphosphate]
GO:0045860	positive regulation of protein kinase activity	0.000634	0.207	4.51 (1347,49,61,10)	[CAB39 - calcium binding protein 39, CCNK - cyclin k, CCNT2 - cyclin t2, ADORA2B - adenosine a2b receptor, DUSP5 - dual specificity phosphatase 5, DAZAP2 - daz associated protein 2, CCNYL1 - cyclin y-like 1, CCND3 - cyclin d3, CCNT1 - cyclin t1, C8orf4 - chromosome 8 open reading frame 4]
GO:0042325	regulation of phosphorylation	0.000731	0.229	3.27 (1347,131,44,14)	[CCNK - cyclin k, CCNT2 - cyclin t2, CCNYL1 - cyclin y-like 1, CCND3 - cyclin d3, CCNT1 - cyclin t1, CHEK2 - checkpoint kinase 2, CAB39 - calcium binding protein 39, ADAR - adenosine deaminase, rna-specific, CCNL2 - cyclin l2, CCNA2 - cyclin a2, ADORA2B - adenosine a2b receptor, BRAT1 - brca1-associated atm activator 1, BMPR2 - bone morphogenetic protein receptor, type ii (serine/threonine kinase…
GO:0032373	positive regulation of sterol transport	0.000742	0.224	1347 (1347,1,1,1)	[ABCA1 - atp-binding cassette, sub-family a (abc1), member 1]
GO:0032365	intracellular lipid transport	0.000742	0.215	1347 (1347,1,1,1)	[ABCA1 - atp-binding cassette, sub-family a (abc1), member 1]
GO:0032367	intracellular cholesterol transport	0.000742	0.208	1347 (1347,1,1,1)	[ABCA1 - atp-binding cassette, sub-family a (abc1), member 1]
GO:0032366	intracellular sterol transport	0.000742	0.2	1347 (1347,1,1,1)	[ABCA1 - atp-binding cassette, sub-family a (abc1), member 1]
GO:0032376	positive regulation of cholesterol transport	0.000742	0.194	1347 (1347,1,1,1)	[ABCA1 - atp-binding cassette, sub-family a (abc1), member 1]
GO:0043691	reverse cholesterol transport	0.000742	0.188	1347 (1347,1,1,1)	[ABCA1 - atp-binding cassette, sub-family a (abc1), member 1]
GO:0010875	positive regulation of cholesterol efflux	0.000742	0.182	1347 (1347,1,1,1)	[ABCA1 - atp-binding cassette, sub-family a (abc1), member 1]
GO:0010874	regulation of cholesterol efflux	0.000742	0.176	1347 (1347,1,1,1)	[ABCA1 - atp-binding cassette, sub-family a (abc1), member 1]
GO:0034380	high-density lipoprotein particle assembly	0.000742	0.171	1347 (1347,1,1,1)	[ABCA1 - atp-binding cassette, sub-family a (abc1), member 1]
GO:0055091	phospholipid homeostasis	0.000742	0.166	1347 (1347,1,1,1)	[ABCA1 - atp-binding cassette, sub-family a (abc1), member 1]
GO:0033700	phospholipid efflux	0.000742	0.161	1347 (1347,1,1,1)	[ABCA1 - atp-binding cassette, sub-family a (abc1), member 1]
GO:0038027	apolipoprotein A-I-mediated signaling pathway	0.000742	0.157	1347 (1347,1,1,1)	[ABCA1 - atp-binding cassette, sub-family a (abc1), member 1]
GO:0090108	positive regulation of high-density lipoprotein particle assembly	0.000742	0.153	1347 (1347,1,1,1)	[ABCA1 - atp-binding cassette, sub-family a (abc1), member 1]
GO:0090107	regulation of high-density lipoprotein particle assembly	0.000742	0.149	1347 (1347,1,1,1)	[ABCA1 - atp-binding cassette, sub-family a (abc1), member 1]
GO:0060155	platelet dense granule organization	0.000742	0.145	1347 (1347,1,1,1)	[ABCA1 - atp-binding cassette, sub-family a (abc1), member 1]
GO:0051347	positive regulation of transferase activity	0.000755	0.144	4.05 (1347,60,61,11)	[DCUN1D4 - dcn1, defective in cullin neddylation 1, domain containing 4, CAB39 - calcium binding protein 39, CCNK - cyclin k, CCNT2 - cyclin t2, ADORA2B - adenosine a2b receptor, DUSP5 - dual specificity phosphatase 5, DAZAP2 - daz associated protein 2, CCNYL1 - cyclin y-like 1, CCND3 - cyclin d3, CCNT1 - cyclin t1, C8orf4 - chromosome 8 open reading frame 4]
GO:0032784	regulation of DNA-templated transcription, elongation	0.000832	0.155	7.65 (1347,8,110,5)	[HNRNPU - heterogeneous nuclear ribonucleoprotein u (scaffold attachment factor a), CCNK - cyclin k, CCNT2 - cyclin t2, HMGN1 - high mobility group nucleosome binding domain 1, CCNT1 - cyclin t1]
GO:0000183	chromatin silencing at rDNA	0.000864	0.157	12.95 (1347,3,104,3)	[HIST2H3A - histone cluster 2, h3a, H3F3B - h3 histone, family 3b (h3.3b), BAZ2A - bromodomain adjacent to zinc finger domain, 2a]
GO:0033674	positive regulation of kinase activity	0.0009	0.16	4.33 (1347,51,61,10)	[CAB39 - calcium binding protein 39, CCNK - cyclin k, CCNT2 - cyclin t2, ADORA2B - adenosine a2b receptor, DUSP5 - dual specificity phosphatase 5, DAZAP2 - daz associated protein 2, CCNYL1 - cyclin y-like 1, CCND3 - cyclin d3, CCNT1 - cyclin t1, C8orf4 - chromosome 8 open reading frame 4]
GO:0031399	regulation of protein modification process	0.000909	0.158	2.88 (1347,170,44,16)	[CCNK - cyclin k, CCNT2 - cyclin t2, CCNYL1 - cyclin y-like 1, CCND3 - cyclin d3, CCNT1 - cyclin t1, CHEK2 - checkpoint kinase 2, CAB39 - calcium binding protein 39, ADAR - adenosine deaminase, rna-specific, CCNL2 - cyclin l2, CCNA2 - cyclin a2, ADORA2B - adenosine a2b receptor, BRAT1 - brca1-associated atm activator 1, ACER2 - alkaline ceramidase 2, BAG2 - bcl2-associated athanogene 2, BMPR2 - b…
GO:0019220	regulation of phosphate metabolic process	0.000938	0.16	3.02 (1347,152,44,15)	[CCNK - cyclin k, CCNT2 - cyclin t2, CCNYL1 - cyclin y-like 1, CEP192 - centrosomal protein 192kda, CCND3 - cyclin d3, CCNT1 - cyclin t1, CHEK2 - checkpoint kinase 2, CAB39 - calcium binding protein 39, ADAR - adenosine deaminase, rna-specific, CCNL2 - cyclin l2, CCNA2 - cyclin a2, ADORA2B - adenosine a2b receptor, BRAT1 - brca1-associated atm activator 1, BMPR2 - bone morphogenetic protein recep…
GO:0051174	regulation of phosphorus metabolic process	0.000938	0.156	3.02 (1347,152,44,15)	[CCNK - cyclin k, CCNT2 - cyclin t2, CCNYL1 - cyclin y-like 1, CEP192 - centrosomal protein 192kda, CCND3 - cyclin d3, CCNT1 - cyclin t1, CAB39 - calcium binding protein 39, CHEK2 - checkpoint kinase 2, ADAR - adenosine deaminase, rna-specific, CCNL2 - cyclin l2, CCNA2 - cyclin a2, ADORA2B - adenosine a2b receptor, BRAT1 - brca1-associated atm activator 1, BMPR2 - bone morphogenetic protein recep…
GO:0072698	protein localization to microtubule cytoskeleton	0.000997	0.163	12.25 (1347,3,110,3)	[HNRNPU - heterogeneous nuclear ribonucleoprotein u (scaffold attachment factor a), DIAPH1 - diaphanous-related formin 1, CEP192 - centrosomal protein 192kda]
GO:0044380	protein localization to cytoskeleton	0.000997	0.159	12.25 (1347,3,110,3)	[HNRNPU - heterogeneous nuclear ribonucleoprotein u (scaffold attachment factor a), DIAPH1 - diaphanous-related formin 1, CEP192 - centrosomal protein 192kda]
N : the number of background genes
B : the number of background genes in particular GO
n : the number of selected genes
b : the number of selected genes in this particular GO
online results: http://cbl-gorilla.cs.technion.ac.il/GOrilla/pxpkwlc8/GOResults.html
