# Supplementary material for: Extracellular vesicles of U937 macrophage cell line infected with DENV-2 induce activation in endothelial cells EA.hy926
Source: PLoS One. 2020 Jan 7;15(1):e0227030. doi: 10.1371/journal.pone.0227030 (PMC6946137; doi:10.1371/journal.pone.0227030)
Supplement: S7 Table — To view the graphic map of Gene Ontology categories, go to the link located at the end of the file. (XLSX) [file pone.0227030.s011.xlsx]

## Sheet: GO enrichment in Both Condition
Table S6. GO Enriched terms for predicted genes targeted by miRs detected in vesicles of both conditions (infected and uninfected of U937 cells).
GO Term	Description	P-value	FDR q-value	Enrichment (N, B, n, b) (b/n) / (B/N)	Genes
GO:0009062	fatty acid catabolic process	1.16e-07	0.00124	56.46 (3252,16,18,5)	[ACAT2 - acetyl-coa acetyltransferase 2, ACOX1 - acyl-coa oxidase 1, palmitoyl, ACAA1 - acetyl-coa acyltransferase 1, ACADS - acyl-coa dehydrogenase, c-2 to c-3 short chain, ABHD2 - abhydrolase domain containing 2]
GO:0072329	monocarboxylic acid catabolic process	3.53e-07	0.00188	47.54 (3252,19,18,5)	[ACAT2 - acetyl-coa acetyltransferase 2, ACOX1 - acyl-coa oxidase 1, palmitoyl, ACAA1 - acetyl-coa acyltransferase 1, ACADS - acyl-coa dehydrogenase, c-2 to c-3 short chain, ABHD2 - abhydrolase domain containing 2]
GO:0006419	alanyl-tRNA aminoacylation	1.14e-06	0.00404	813 (3252,2,4,2)	[AARS - alanyl-trna synthetase, AARS2 - alanyl-trna synthetase 2, mitochondrial]
GO:0044242	cellular lipid catabolic process	2.57e-06	0.00686	33.46 (3252,27,18,5)	[ACAT2 - acetyl-coa acetyltransferase 2, ACOX1 - acyl-coa oxidase 1, palmitoyl, ACAA1 - acetyl-coa acyltransferase 1, ACADS - acyl-coa dehydrogenase, c-2 to c-3 short chain, ABHD2 - abhydrolase domain containing 2]
GO:0043436	oxoacid metabolic process	2.83e-06	0.00603	9.08 (3252,179,18,9)	[ACAT2 - acetyl-coa acetyltransferase 2, ACOX1 - acyl-coa oxidase 1, palmitoyl, ACACA - acetyl-coa carboxylase alpha, ACAA1 - acetyl-coa acyltransferase 1, AARS - alanyl-trna synthetase, AARS2 - alanyl-trna synthetase 2, mitochondrial, ACADS - acyl-coa dehydrogenase, c-2 to c-3 short chain, ABHD2 - abhydrolase domain containing 2, ACAN - aggrecan]
GO:0006082	organic acid metabolic process	3.13e-06	0.00556	8.98 (3252,181,18,9)	[ACAT2 - acetyl-coa acetyltransferase 2, ACOX1 - acyl-coa oxidase 1, palmitoyl, ACACA - acetyl-coa carboxylase alpha, ACAA1 - acetyl-coa acyltransferase 1, AARS - alanyl-trna synthetase, AARS2 - alanyl-trna synthetase 2, mitochondrial, ACADS - acyl-coa dehydrogenase, c-2 to c-3 short chain, ABHD2 - abhydrolase domain containing 2, ACAN - aggrecan]
GO:0006635	fatty acid beta-oxidation	3.77e-06	0.00574	55.59 (3252,13,18,4)	[ACAT2 - acetyl-coa acetyltransferase 2, ACOX1 - acyl-coa oxidase 1, palmitoyl, ACAA1 - acetyl-coa acyltransferase 1, ACADS - acyl-coa dehydrogenase, c-2 to c-3 short chain]
GO:0006631	fatty acid metabolic process	4.56e-06	0.00608	19.71 (3252,55,18,6)	[ACAT2 - acetyl-coa acetyltransferase 2, ACOX1 - acyl-coa oxidase 1, palmitoyl, ACACA - acetyl-coa carboxylase alpha, ACAA1 - acetyl-coa acyltransferase 1, ACADS - acyl-coa dehydrogenase, c-2 to c-3 short chain, ABHD2 - abhydrolase domain containing 2]
GO:0034440	lipid oxidation	1.06e-05	0.0126	45.17 (3252,16,18,4)	[ACAT2 - acetyl-coa acetyltransferase 2, ACOX1 - acyl-coa oxidase 1, palmitoyl, ACAA1 - acetyl-coa acyltransferase 1, ACADS - acyl-coa dehydrogenase, c-2 to c-3 short chain]
GO:0019395	fatty acid oxidation	1.06e-05	0.0113	45.17 (3252,16,18,4)	[ACAT2 - acetyl-coa acetyltransferase 2, ACOX1 - acyl-coa oxidase 1, palmitoyl, ACAA1 - acetyl-coa acyltransferase 1, ACADS - acyl-coa dehydrogenase, c-2 to c-3 short chain]
GO:0016042	lipid catabolic process	1.46e-05	0.0141	24.41 (3252,37,18,5)	[ACAT2 - acetyl-coa acetyltransferase 2, ACOX1 - acyl-coa oxidase 1, palmitoyl, ACAA1 - acetyl-coa acyltransferase 1, ACADS - acyl-coa dehydrogenase, c-2 to c-3 short chain, ABHD2 - abhydrolase domain containing 2]
GO:0016054	organic acid catabolic process	1.63e-05	0.0145	16.05 (3252,38,32,6)	[ACAT2 - acetyl-coa acetyltransferase 2, ACOX1 - acyl-coa oxidase 1, palmitoyl, ACAA1 - acetyl-coa acyltransferase 1, ACADS - acyl-coa dehydrogenase, c-2 to c-3 short chain, ADO - 2-aminoethanethiol (cysteamine) dioxygenase, ABHD2 - abhydrolase domain containing 2]
GO:0046395	carboxylic acid catabolic process	1.63e-05	0.0134	16.05 (3252,38,32,6)	[ACAT2 - acetyl-coa acetyltransferase 2, ACOX1 - acyl-coa oxidase 1, palmitoyl, ACAA1 - acetyl-coa acyltransferase 1, ACADS - acyl-coa dehydrogenase, c-2 to c-3 short chain, ADO - 2-aminoethanethiol (cysteamine) dioxygenase, ABHD2 - abhydrolase domain containing 2]
GO:0000079	regulation of cyclin-dependent protein serine/threonine kinase activity	1.88e-05	0.0143	4.64 (3252,38,240,13)	[CCNE2 - cyclin e2, CCNI - cyclin i, CCNE1 - cyclin e1, CDKN1C - cyclin-dependent kinase inhibitor 1c (p57, kip2), CDKN3 - cyclin-dependent kinase inhibitor 3, ACTB - actin, beta, CDC37 - cell division cycle 37, CCNB1 - cyclin b1, CCNC - cyclin c, CCND1 - cyclin d1, CEBPA - ccaat/enhancer binding protein (c/ebp), alpha, CCNJ - cyclin j, CDK5R1 - cyclin-dependent kinase 5, regulatory subunit 1 (p3…
GO:0019752	carboxylic acid metabolic process	1.95e-05	0.0139	8.92 (3252,162,18,8)	[ACAT2 - acetyl-coa acetyltransferase 2, ACOX1 - acyl-coa oxidase 1, palmitoyl, ACACA - acetyl-coa carboxylase alpha, ACAA1 - acetyl-coa acyltransferase 1, AARS - alanyl-trna synthetase, AARS2 - alanyl-trna synthetase 2, mitochondrial, ACADS - acyl-coa dehydrogenase, c-2 to c-3 short chain, ABHD2 - abhydrolase domain containing 2]
GO:0008152	metabolic process	3.46e-05	0.0231	1.61 (3252,1699,51,43)	[ADAMTS1 - adam metallopeptidase with thrombospondin type 1 motif, 1, ADAMTS9 - adam metallopeptidase with thrombospondin type 1 motif, 9, ADAMTSL3 - adamts-like 3, ALPK3 - alpha-kinase 3, ADAM19 - adam metallopeptidase domain 19, ADRB1 - adrenoceptor beta 1, AARS - alanyl-trna synthetase, AEN - apoptosis enhancing nuclease, ABHD15 - abhydrolase domain containing 15, ABI2 - abl-interactor 2, ABCA…
GO:1904029	regulation of cyclin-dependent protein kinase activity	3.72e-05	0.0234	4.4 (3252,40,240,13)	[CCNE2 - cyclin e2, CCNI - cyclin i, CCNE1 - cyclin e1, CDKN1C - cyclin-dependent kinase inhibitor 1c (p57, kip2), CDKN3 - cyclin-dependent kinase inhibitor 3, ACTB - actin, beta, CDC37 - cell division cycle 37, CCNB1 - cyclin b1, CCNC - cyclin c, CCND1 - cyclin d1, CEBPA - ccaat/enhancer binding protein (c/ebp), alpha, CCNJ - cyclin j, CDK5R1 - cyclin-dependent kinase 5, regulatory subunit 1 (p3…
GO:0106074	aminoacyl-tRNA metabolism involved in translational fidelity	4.31e-05	0.0255	325.2 (3252,5,4,2)	[AARS - alanyl-trna synthetase, AARS2 - alanyl-trna synthetase 2, mitochondrial]
GO:0006996	organelle organization	5.06e-05	0.0284	1.67 (3252,521,258,69)	[CC2D2A - coiled-coil and c2 domain containing 2a, CCSAP - centriole, cilia and spindle-associated protein, CDC20 - cell division cycle 20, CDK1 - cyclin-dependent kinase 1, CCNE2 - cyclin e2, ATP2A2 - atpase, ca++ transporting, cardiac muscle, slow twitch 2, ATXN2L - ataxin 2-like, ATG16L1 - autophagy related 16-like 1 (s. cerevisiae), CDC42 - cell division cycle 42, CD2AP - cd2-associated prote…
GO:0015985	energy coupled proton transport, down electrochemical gradient	7.6e-05	0.0405	28.78 (3252,3,113,3)	[ATP5J - atp synthase, h+ transporting, mitochondrial fo complex, subunit f6, ATP5A1 - atp synthase, h+ transporting, mitochondrial f1 complex, alpha subunit 1, cardiac muscle, ATP5B - atp synthase, h+ transporting, mitochondrial f1 complex, beta polypeptide]
GO:0015986	ATP synthesis coupled proton transport	7.6e-05	0.0386	28.78 (3252,3,113,3)	[ATP5J - atp synthase, h+ transporting, mitochondrial fo complex, subunit f6, ATP5A1 - atp synthase, h+ transporting, mitochondrial f1 complex, alpha subunit 1, cardiac muscle, ATP5B - atp synthase, h+ transporting, mitochondrial f1 complex, beta polypeptide]
GO:0042776	mitochondrial ATP synthesis coupled proton transport	7.6e-05	0.0369	28.78 (3252,3,113,3)	[ATP5J - atp synthase, h+ transporting, mitochondrial fo complex, subunit f6, ATP5A1 - atp synthase, h+ transporting, mitochondrial f1 complex, alpha subunit 1, cardiac muscle, ATP5B - atp synthase, h+ transporting, mitochondrial f1 complex, beta polypeptide]
GO:0032787	monocarboxylic acid metabolic process	8.27e-05	0.0384	12.18 (3252,89,18,6)	[ACAT2 - acetyl-coa acetyltransferase 2, ACOX1 - acyl-coa oxidase 1, palmitoyl, ACACA - acetyl-coa carboxylase alpha, ACAA1 - acetyl-coa acyltransferase 1, ACADS - acyl-coa dehydrogenase, c-2 to c-3 short chain, ABHD2 - abhydrolase domain containing 2]
GO:0045823	positive regulation of heart contraction	0.000127	0.0564	13.08 (3252,11,113,5)	[ATP2A2 - atpase, ca++ transporting, cardiac muscle, slow twitch 2, ADM - adrenomedullin, ADRB1 - adrenoceptor beta 1, ATP5J - atp synthase, h+ transporting, mitochondrial fo complex, subunit f6, ATP1A1 - atpase, na+/k+ transporting, alpha 1 polypeptide]
GO:0044281	small molecule metabolic process	0.000153	0.0655	5.26 (3252,309,18,9)	[ACAT2 - acetyl-coa acetyltransferase 2, ACOX1 - acyl-coa oxidase 1, palmitoyl, ACACA - acetyl-coa carboxylase alpha, ACAA1 - acetyl-coa acyltransferase 1, AARS - alanyl-trna synthetase, AARS2 - alanyl-trna synthetase 2, mitochondrial, ACADS - acyl-coa dehydrogenase, c-2 to c-3 short chain, ABHD2 - abhydrolase domain containing 2, ACAN - aggrecan]
GO:0033540	fatty acid beta-oxidation using acyl-CoA oxidase	0.000159	0.0652	120.44 (3252,3,18,2)	[ACOX1 - acyl-coa oxidase 1, palmitoyl, ACAA1 - acetyl-coa acyltransferase 1]
GO:0036109	alpha-linolenic acid metabolic process	0.000159	0.0628	120.44 (3252,3,18,2)	[ACOX1 - acyl-coa oxidase 1, palmitoyl, ACAA1 - acetyl-coa acyltransferase 1]
GO:0034220	ion transmembrane transport	0.000174	0.0664	2.75 (3252,148,176,22)	[BAK1 - bcl2-antagonist/killer 1, ATP7A - atpase, cu++ transporting, alpha polypeptide, ATP2A2 - atpase, ca++ transporting, cardiac muscle, slow twitch 2, CACNA2D1 - calcium channel, voltage-dependent, alpha 2/delta subunit 1, ATP5J - atp synthase, h+ transporting, mitochondrial fo complex, subunit f6, ATP1A1 - atpase, na+/k+ transporting, alpha 1 polypeptide, CACNA1I - calcium channel, voltage-d…
GO:0006450	regulation of translational fidelity	0.000193	0.0711	203.25 (3252,8,4,2)	[AARS - alanyl-trna synthetase, AARS2 - alanyl-trna synthetase 2, mitochondrial]
GO:0044282	small molecule catabolic process	0.000216	0.0769	14.57 (3252,62,18,5)	[ACAT2 - acetyl-coa acetyltransferase 2, ACOX1 - acyl-coa oxidase 1, palmitoyl, ACAA1 - acetyl-coa acyltransferase 1, ACADS - acyl-coa dehydrogenase, c-2 to c-3 short chain, ABHD2 - abhydrolase domain containing 2]
GO:0010460	positive regulation of heart rate	0.000231	0.0794	16.45 (3252,7,113,4)	[ATP2A2 - atpase, ca++ transporting, cardiac muscle, slow twitch 2, ADM - adrenomedullin, ADRB1 - adrenoceptor beta 1, ATP5J - atp synthase, h+ transporting, mitochondrial fo complex, subunit f6]
GO:0006520	cellular amino acid metabolic process	0.000234	0.078	3.86 (3252,57,192,13)	[CAD - carbamoyl-phosphate synthetase 2, aspartate transcarbamylase, and dihydroorotase, AZIN1 - antizyme inhibitor 1, ATP7A - atpase, cu++ transporting, alpha polypeptide, AARS - alanyl-trna synthetase, BLMH - bleomycin hydrolase, AHCYL2 - adenosylhomocysteinase-like 2, ASS1 - argininosuccinate synthase 1, AARS2 - alanyl-trna synthetase 2, mitochondrial, AHCYL1 - adenosylhomocysteinase-like 1, C…
GO:0048013	ephrin receptor signaling pathway	0.000235	0.0759	3.4 (3252,27,460,13)	[AP2B1 - adaptor-related protein complex 2, beta 1 subunit, ARPC2 - actin related protein 2/3 complex, subunit 2, 34kda, EPHB2 - eph receptor b2, CDC42 - cell division cycle 42, EPHA8 - eph receptor a8, EPHA7 - eph receptor a7, ACTB - actin, beta, ANKS1A - ankyrin repeat and sterile alpha motif domain containing 1a, CHN1 - chimerin 1, EFNB1 - ephrin-b1, EFNA5 - ephrin-a5, ACTR3 - arp3 actin-relat…
GO:0070509	calcium ion import	0.000284	0.0891	10.27 (3252,9,176,5)	[ATP2A2 - atpase, ca++ transporting, cardiac muscle, slow twitch 2, CACNA2D1 - calcium channel, voltage-dependent, alpha 2/delta subunit 1, CACNA1I - calcium channel, voltage-dependent, t type, alpha 1i subunit, CACNA1H - calcium channel, voltage-dependent, t type, alpha 1h subunit, CACNA1C - calcium channel, voltage-dependent, l type, alpha 1c subunit]
GO:0061024	membrane organization	0.000292	0.0891	2.09 (3252,170,311,34)	[AP2B1 - adaptor-related protein complex 2, beta 1 subunit, GLTPD1 - glycolipid transfer protein domain containing 1, BAK1 - bcl2-antagonist/killer 1, CDK1 - cyclin-dependent kinase 1, ATP2A2 - atpase, ca++ transporting, cardiac muscle, slow twitch 2, CLTC - clathrin, heavy chain (hc), AURKB - aurora kinase b, CDC42 - cell division cycle 42, CHMP7 - charged multivesicular body protein 7, CAMK2A -…
GO:0009119	ribonucleoside metabolic process	0.000339	0.1	12.23 (3252,19,70,5)	[APOBEC3C - apolipoprotein b mrna editing enzyme, catalytic polypeptide-like 3c, AHCYL1 - adenosylhomocysteinase-like 1, AMD1 - adenosylmethionine decarboxylase 1, APOBEC3F - apolipoprotein b mrna editing enzyme, catalytic polypeptide-like 3f, AHCYL2 - adenosylhomocysteinase-like 2]
GO:0033353	S-adenosylmethionine cycle	0.000342	0.0985	75.63 (3252,2,43,2)	[AHCYL1 - adenosylhomocysteinase-like 1, AHCYL2 - adenosylhomocysteinase-like 2]
GO:0046498	S-adenosylhomocysteine metabolic process	0.000342	0.0959	75.63 (3252,2,43,2)	[AHCYL1 - adenosylhomocysteinase-like 1, AHCYL2 - adenosylhomocysteinase-like 2]
GO:0046439	L-cysteine metabolic process	0.000387	0.106	16.94 (3252,3,192,3)	[AHCYL1 - adenosylhomocysteinase-like 1, CBS - cystathionine-beta-synthase, AHCYL2 - adenosylhomocysteinase-like 2]
GO:1902600	proton transmembrane transport	0.000388	0.103	8.56 (3252,20,114,6)	[ATP2A2 - atpase, ca++ transporting, cardiac muscle, slow twitch 2, ATP1A1 - atpase, na+/k+ transporting, alpha 1 polypeptide, ATP5J - atp synthase, h+ transporting, mitochondrial fo complex, subunit f6, ATP5A1 - atp synthase, h+ transporting, mitochondrial f1 complex, alpha subunit 1, cardiac muscle, ATP6V1B2 - atpase, h+ transporting, lysosomal 56/58kda, v1 subunit b2, ATP5B - atp synthase, h+ …
GO:0071704	organic substance metabolic process	0.000397	0.103	1.59 (3252,1608,51,40)	[ADAMTS1 - adam metallopeptidase with thrombospondin type 1 motif, 1, ADAMTS9 - adam metallopeptidase with thrombospondin type 1 motif, 9, ADAMTSL3 - adamts-like 3, ALPK3 - alpha-kinase 3, ADAM19 - adam metallopeptidase domain 19, AARS - alanyl-trna synthetase, AEN - apoptosis enhancing nuclease, ABHD15 - abhydrolase domain containing 15, ABI2 - abl-interactor 2, ABCA3 - atp-binding cassette, sub…
GO:0002026	regulation of the force of heart contraction	0.000441	0.112	14.78 (3252,8,110,4)	[ATP2A2 - atpase, ca++ transporting, cardiac muscle, slow twitch 2, ADM - adrenomedullin, ADRB1 - adrenoceptor beta 1, ATP1A1 - atpase, na+/k+ transporting, alpha 1 polypeptide]
GO:0061478	response to platelet aggregation inhibitor	0.00046	0.114	72.27 (3252,3,30,2)	[ACTB - actin, beta, ADCY3 - adenylate cyclase 3]
GO:0006878	cellular copper ion homeostasis	0.000463	0.112	21.21 (3252,4,115,3)	[ATOX1 - antioxidant 1 copper chaperone, ATP7A - atpase, cu++ transporting, alpha polypeptide, ARF1 - adp-ribosylation factor 1]
GO:0055070	copper ion homeostasis	0.000463	0.11	21.21 (3252,4,115,3)	[ATOX1 - antioxidant 1 copper chaperone, ATP7A - atpase, cu++ transporting, alpha polypeptide, ARF1 - adp-ribosylation factor 1]
GO:0036090	cleavage furrow ingression	0.000497	0.115	44.55 (3252,2,73,2)	[ALKBH4 - alkb, alkylation repair homolog 4 (e. coli), ARF1 - adp-ribosylation factor 1]
GO:0044238	primary metabolic process	0.000516	0.117	1.65 (3252,1556,43,34)	[ADAMTS1 - adam metallopeptidase with thrombospondin type 1 motif, 1, ADAMTS9 - adam metallopeptidase with thrombospondin type 1 motif, 9, ADAMTSL3 - adamts-like 3, ADAM19 - adam metallopeptidase domain 19, AARS - alanyl-trna synthetase, AEN - apoptosis enhancing nuclease, ABHD15 - abhydrolase domain containing 15, ABI2 - abl-interactor 2, ABCA3 - atp-binding cassette, sub-family a (abc1), member…
GO:0055114	oxidation-reduction process	0.000517	0.115	4.74 (3252,140,49,10)	[ACAT2 - acetyl-coa acetyltransferase 2, ALKBH4 - alkb, alkylation repair homolog 4 (e. coli), ALDH9A1 - aldehyde dehydrogenase 9 family, member a1, ACOX1 - acyl-coa oxidase 1, palmitoyl, AAED1 - ahpc/tsa antioxidant enzyme domain containing 1, ACAA1 - acetyl-coa acyltransferase 1, AIFM2 - apoptosis-inducing factor, mitochondrion-associated, 2, ALKBH5 - alkb, alkylation repair homolog 5 (e. coli)…
GO:0006418	tRNA aminoacylation for protein translation	0.000531	0.116	135.5 (3252,12,4,2)	[AARS - alanyl-trna synthetase, AARS2 - alanyl-trna synthetase 2, mitochondrial]
GO:0043038	amino acid activation	0.000531	0.113	135.5 (3252,12,4,2)	[AARS - alanyl-trna synthetase, AARS2 - alanyl-trna synthetase 2, mitochondrial]
GO:0043039	tRNA aminoacylation	0.000531	0.111	135.5 (3252,12,4,2)	[AARS - alanyl-trna synthetase, AARS2 - alanyl-trna synthetase 2, mitochondrial]
GO:0008016	regulation of heart contraction	0.000548	0.112	3.3 (3252,53,260,14)	[ATP2A2 - atpase, ca++ transporting, cardiac muscle, slow twitch 2, ADRB1 - adrenoceptor beta 1, CACNA2D1 - calcium channel, voltage-dependent, alpha 2/delta subunit 1, ATP1A1 - atpase, na+/k+ transporting, alpha 1 polypeptide, ATP5J - atp synthase, h+ transporting, mitochondrial fo complex, subunit f6, CACNA1H - calcium channel, voltage-dependent, t type, alpha 1h subunit, ASPH - aspartate beta-…
GO:0044255	cellular lipid metabolic process	0.000552	0.111	6.87 (3252,184,18,7)	[ACAT2 - acetyl-coa acetyltransferase 2, ACOX1 - acyl-coa oxidase 1, palmitoyl, ACACA - acetyl-coa carboxylase alpha, ACAA1 - acetyl-coa acyltransferase 1, ACADS - acyl-coa dehydrogenase, c-2 to c-3 short chain, ABHD2 - abhydrolase domain containing 2, ABHD15 - abhydrolase domain containing 15]
GO:0010046	response to mycotoxin	0.000565	0.112	10.45 (3252,5,249,4)	[ACTB - actin, beta, BAK1 - bcl2-antagonist/killer 1, ASS1 - argininosuccinate synthase 1, CERS1 - ceramide synthase 1]
GO:0046500	S-adenosylmethionine metabolic process	0.000617	0.12	27.33 (3252,7,51,3)	[AHCYL1 - adenosylhomocysteinase-like 1, AMD1 - adenosylmethionine decarboxylase 1, AHCYL2 - adenosylhomocysteinase-like 2]
GO:1903047	mitotic cell cycle process	0.000638	0.121	2.07 (3252,174,289,32)	[CDC20 - cell division cycle 20, CCNE2 - cyclin e2, CDK1 - cyclin-dependent kinase 1, ARPP19 - camp-regulated phosphoprotein, 19kda, CENPF - centromere protein f, 350/400kda, AURKB - aurora kinase b, CCNE1 - cyclin e1, BACH1 - btb and cnc homology 1, basic leucine zipper transcription factor 1, CHMP7 - charged multivesicular body protein 7, CAMK2A - calcium/calmodulin-dependent protein kinase ii …
GO:0072422	signal transduction involved in DNA damage checkpoint	0.000816	0.153	4.02 (3252,28,289,10)	[CHEK1 - checkpoint kinase 1, CCNB1 - cyclin b1, CARM1 - coactivator-associated arginine methyltransferase 1, CDK1 - cyclin-dependent kinase 1, CDC5L - cell division cycle 5-like, ATM - ataxia telangiectasia mutated, CNOT2 - ccr4-not transcription complex, subunit 2, CNOT4 - ccr4-not transcription complex, subunit 4, BRCC3 - brca1/brca2-containing complex, subunit 3, AURKA - aurora kinase a]
GO:0072401	signal transduction involved in DNA integrity checkpoint	0.000816	0.15	4.02 (3252,28,289,10)	[CHEK1 - checkpoint kinase 1, CCNB1 - cyclin b1, CARM1 - coactivator-associated arginine methyltransferase 1, CDK1 - cyclin-dependent kinase 1, CDC5L - cell division cycle 5-like, ATM - ataxia telangiectasia mutated, CNOT2 - ccr4-not transcription complex, subunit 2, CNOT4 - ccr4-not transcription complex, subunit 4, BRCC3 - brca1/brca2-containing complex, subunit 3, AURKA - aurora kinase a]
GO:0017158	regulation of calcium ion-dependent exocytosis	0.000877	0.159	3.91 (3252,26,320,10)	[CHRM2 - cholinergic receptor, muscarinic 2, ATP2A2 - atpase, ca++ transporting, cardiac muscle, slow twitch 2, CALM3 - calmodulin 3 (phosphorylase kinase, delta), CPLX1 - complexin 1, CSPG5 - chondroitin sulfate proteoglycan 5 (neuroglycan c), CPLX2 - complexin 2, CACNA1I - calcium channel, voltage-dependent, t type, alpha 1i subunit, CACNA1H - calcium channel, voltage-dependent, t type, alpha 1…
GO:0010528	regulation of transposition	0.000914	0.163	46.46 (3252,2,70,2)	[APOBEC3C - apolipoprotein b mrna editing enzyme, catalytic polypeptide-like 3c, APOBEC3F - apolipoprotein b mrna editing enzyme, catalytic polypeptide-like 3f]
GO:0010529	negative regulation of transposition	0.000914	0.16	46.46 (3252,2,70,2)	[APOBEC3C - apolipoprotein b mrna editing enzyme, catalytic polypeptide-like 3c, APOBEC3F - apolipoprotein b mrna editing enzyme, catalytic polypeptide-like 3f]
GO:0006216	cytidine catabolic process	0.000914	0.157	46.46 (3252,2,70,2)	[APOBEC3C - apolipoprotein b mrna editing enzyme, catalytic polypeptide-like 3c, APOBEC3F - apolipoprotein b mrna editing enzyme, catalytic polypeptide-like 3f]
GO:0070383	DNA cytosine deamination	0.000914	0.155	46.46 (3252,2,70,2)	[APOBEC3C - apolipoprotein b mrna editing enzyme, catalytic polypeptide-like 3c, APOBEC3F - apolipoprotein b mrna editing enzyme, catalytic polypeptide-like 3f]
GO:0046087	cytidine metabolic process	0.000914	0.152	46.46 (3252,2,70,2)	[APOBEC3C - apolipoprotein b mrna editing enzyme, catalytic polypeptide-like 3c, APOBEC3F - apolipoprotein b mrna editing enzyme, catalytic polypeptide-like 3f]
GO:0009972	cytidine deamination	0.000914	0.15	46.46 (3252,2,70,2)	[APOBEC3C - apolipoprotein b mrna editing enzyme, catalytic polypeptide-like 3c, APOBEC3F - apolipoprotein b mrna editing enzyme, catalytic polypeptide-like 3f]
GO:0140018	regulation of cytoplasmic translational fidelity	0.000923	0.149	1084 (3252,1,3,1)	[AARS - alanyl-trna synthetase]
GO:0021680	cerebellar Purkinje cell layer development	0.000923	0.147	1084 (3252,1,3,1)	[AARS - alanyl-trna synthetase]
GO:0006629	lipid metabolic process	0.000978	0.153	5.67 (3252,223,18,7)	[ACAT2 - acetyl-coa acetyltransferase 2, ACOX1 - acyl-coa oxidase 1, palmitoyl, ACACA - acetyl-coa carboxylase alpha, ACAA1 - acetyl-coa acyltransferase 1, ACADS - acyl-coa dehydrogenase, c-2 to c-3 short chain, ABHD2 - abhydrolase domain containing 2, ABHD15 - abhydrolase domain containing 15]
N : the number of background genes
B : the number of background genes in particular GO
n : the number of selected genes
b : the number of selected genes in this particular GO
online results: http://cbl-gorilla.cs.technion.ac.il/GOrilla/frk8vu7x/GOResults.html
